# Supplementary material for: Insights into expression and localization of HPV16 LCR-associated transcription factors and association with LCR activity in HNSCC
Source: Mol Ther Oncol. 2024 Dec 21;33(1):200926. doi: 10.1016/j.omton.2024.200926 (PMC11780949; doi:10.1016/j.omton.2024.200926)
Supplement: Table S1. List of transcription factors motif occurrence on HPV16 LCR (NC_001526.4) using FIMO analysis [file mmc2.xlsx]

## Sheet: Table S6
Table S6: List of transcription factors motif occurrence on HPV16 LCR (NC_001526.4) using FIMO analysis.
Matrix ID	Transcription factors	Strand	Start	End	p-value	q-value	Matched Sequence
(MEME)
MA0490.3	JUNB	+	6768	6776	0.000517	0.15	CTGAATCAC
MA0490.3	JUNB	+	6948	6956	0.000547	0.15	GTTAGTCAT
MA0490.3	JUNB	-	6440	6448	0.0006	0.15	ATGACACAA
MA0490.3	JUNB	-	6785	6793	0.0006	0.15	ATGACACAA
MA0490.3	JUNB	-	6496	6504	0.00099	0.186	ATGAATAAC
MA0490.3	JUNB	+	6496	6504	0.00102	0.186	GTTATTCAT
MA0490.3	JUNB	-	7049	7057	0.00118	0.186	ATGAATTAT
MA0490.3	JUNB	+	7049	7057	0.00124	0.186	ATAATTCAT
MA0490.3	JUNB	+	7006	7014	0.00188	0.255	GTTACACAT
MA0490.3	JUNB	-	6799	6807	0.00247	0.309	GTGATTTAT
MA0490.3	JUNB	+	6440	6448	0.00296	0.31	TTGTGTCAT
MA0490.3	JUNB	+	6785	6793	0.00296	0.31	TTGTGTCAT
MA0490.3	JUNB	+	6799	6807	0.00311	0.31	ATAAATCAC
MA0490.3	JUNB	+	6959	6967	0.00645	0.574	ATTGTTCAT
MA0490.3	JUNB	-	6834	6842	0.00677	0.574	GTGCCTAAC
MA0490.3	JUNB	-	6959	6967	0.00741	0.574	ATGAACAAT
MA0490.3	JUNB	-	6429	6437	0.00755	0.574	GTTACACAA
MA0490.3	JUNB	-	7006	7014	0.00767	0.574	ATGTGTAAC
MA0490.3	JUNB	+	6447	6455	0.00837	0.597	ATGCAACAT
MA0490.3	JUNB	-	6878	6886	0.00889	0.604	ATGCCAAAT
MA0490.3	JUNB	-	6938	6946	0.00928	0.604	TTTACACAG
MA0492.2	JUND	-	6439	6449	0.000175	0.17	CATGACACAAT
MA0492.2	JUND	-	6784	6794	0.000207	0.17	TATGACACAAT
MA0492.2	JUND	-	6391	6401	0.000617	0.247	TATTATACCAT
MA0492.2	JUND	-	7025	7035	0.000795	0.247	TATTATATAAG
MA0492.2	JUND	+	7024	7034	0.000866	0.247	ACTTATATAAT
MA0492.2	JUND	-	6428	6438	0.000903	0.247	AGTTACACAAG
MA0492.2	JUND	-	6880	6890	0.00231	0.541	CCTTATGCCAA
MA0492.2	JUND	+	6390	6400	0.00268	0.549	TATGGTATAAT
MA0492.2	JUND	+	6783	6793	0.00444	0.685	CATTGTGTCAT
MA0492.2	JUND	+	6443	6453	0.0046	0.685	TGTCATGCAAC
MA0492.2	JUND	+	6438	6448	0.00492	0.685	TATTGTGTCAT
MA0492.2	JUND	-	6863	6873	0.00536	0.685	AATTAGGTTAG
MA0492.2	JUND	-	7069	7079	0.00549	0.685	GGTTACGCCCT
MA0492.2	JUND	-	6871	6881	0.006	0.685	AAATATGCAAT
MA0492.2	JUND	+	6862	6872	0.00626	0.685	ACTAACCTAAT
MA0492.2	JUND	+	6808	6818	0.00672	0.69	TATGCGCCAAC
MA0492.2	JUND	+	7005	7015	0.00924	0.821	GGTTACACATT
MA0492.2	JUND	-	6821	6831	0.0095	0.821	CGGTATGTAAG
MA0099.3	FOS::JUN	+	6768	6777	0.000412	0.154	CTGAATCACT
MA0099.3	FOS::JUN	-	6947	6956	0.000425	0.154	ATGACTAACC
MA0099.3	FOS::JUN	-	6767	6776	0.00064	0.154	GTGATTCAGT
MA0099.3	FOS::JUN	+	6785	6794	0.000671	0.154	TTGTGTCATA
MA0099.3	FOS::JUN	+	6496	6505	0.000714	0.154	GTTATTCATT
MA0099.3	FOS::JUN	-	6495	6504	0.000787	0.154	ATGAATAACC
MA0099.3	FOS::JUN	+	6440	6449	0.000804	0.154	TTGTGTCATG
MA0099.3	FOS::JUN	-	7005	7014	0.00106	0.18	ATGTGTAACC
MA0099.3	FOS::JUN	-	6833	6842	0.00207	0.317	GTGCCTAACA
MA0099.3	FOS::JUN	+	7049	7058	0.00248	0.345	ATAATTCATG
MA0099.3	FOS::JUN	+	6799	6808	0.00283	0.361	ATAAATCACT
MA0099.3	FOS::JUN	-	7048	7057	0.0033	0.389	ATGAATTATT
MA0099.3	FOS::JUN	+	6834	6843	0.00373	0.408	GTTAGGCACA
MA0099.3	FOS::JUN	+	6447	6456	0.00467	0.477	ATGCAACATA
MA0099.3	FOS::JUN	+	7006	7015	0.0053	0.479	GTTACACATT
MA0099.3	FOS::JUN	-	6798	6807	0.00532	0.479	GTGATTTATT
MA0099.3	FOS::JUN	+	6959	6968	0.00692	0.501	ATTGTTCATT
MA0099.3	FOS::JUN	+	6429	6438	0.00696	0.501	TTGTGTAACT
MA0099.3	FOS::JUN	+	6809	6818	0.00711	0.501	ATGCGCCAAC
MA0099.3	FOS::JUN	-	6439	6448	0.00733	0.501	ATGACACAAT
MA0099.3	FOS::JUN	-	6784	6793	0.00733	0.501	ATGACACAAT
MA0099.3	FOS::JUN	+	6641	6650	0.00752	0.501	CTATGTCAGC
MA0099.3	FOS::JUN	+	6878	6887	0.00855	0.546	ATTTGGCATA
MA0099.3	FOS::JUN	+	6467	6476	0.00954	0.585	TTGTTTCAAC
MA1135.2	FOSB::JUNB	-	6948	6956	6.37e-05	0.092	ATGACTAAC
MA1135.2	FOSB::JUNB	-	6768	6776	0.000245	0.146	GTGATTCAG
MA1135.2	FOSB::JUNB	+	6948	6956	0.000402	0.146	GTTAGTCAT
MA1135.2	FOSB::JUNB	-	6496	6504	0.000423	0.146	ATGAATAAC
MA1135.2	FOSB::JUNB	+	6768	6776	0.000506	0.146	CTGAATCAC
MA1135.2	FOSB::JUNB	+	6496	6504	0.000837	0.201	GTTATTCAT
MA1135.2	FOSB::JUNB	+	6834	6842	0.00189	0.308	GTTAGGCAC
MA1135.2	FOSB::JUNB	-	6440	6448	0.00196	0.308	ATGACACAA
MA1135.2	FOSB::JUNB	-	6785	6793	0.00196	0.308	ATGACACAA
MA1135.2	FOSB::JUNB	-	6834	6842	0.00235	0.308	GTGCCTAAC
MA1135.2	FOSB::JUNB	+	7049	7057	0.0025	0.308	ATAATTCAT
MA1135.2	FOSB::JUNB	-	6799	6807	0.00278	0.308	GTGATTTAT
MA1135.2	FOSB::JUNB	-	7006	7014	0.00285	0.308	ATGTGTAAC
MA1135.2	FOSB::JUNB	-	7049	7057	0.00299	0.308	ATGAATTAT
MA1135.2	FOSB::JUNB	+	7006	7014	0.00406	0.353	GTTACACAT
MA1135.2	FOSB::JUNB	+	6799	6807	0.00409	0.353	ATAAATCAC
MA1135.2	FOSB::JUNB	+	6440	6448	0.0044	0.353	TTGTGTCAT
MA1135.2	FOSB::JUNB	+	6785	6793	0.0044	0.353	TTGTGTCAT
MA1135.2	FOSB::JUNB	-	6959	6967	0.00507	0.385	ATGAACAAT
MA1135.2	FOSB::JUNB	-	6447	6455	0.00712	0.514	ATGTTGCAT
MA1135.2	FOSB::JUNB	+	6859	6867	0.00793	0.544	TTAACTAAC
MA1135.2	FOSB::JUNB	-	6809	6817	0.00886	0.567	TTGGCGCAT
MA1135.2	FOSB::JUNB	+	6429	6437	0.00913	0.567	TTGTGTAAC
MA1135.2	FOSB::JUNB	+	6959	6967	0.00943	0.567	ATTGTTCAT
MA1135.2	FOSB::JUNB	-	6429	6437	0.00986	0.569	GTTACACAA
MA1130.1	FOSL2::JUN	+	6946	6957	6.54e-05	0.0986	AGGTTAGTCATA
MA1130.1	FOSL2::JUN	+	6766	6777	0.000324	0.162	TACTGAATCACT
MA1130.1	FOSL2::JUN	+	6494	6505	0.000419	0.162	TGGTTATTCATT
MA1130.1	FOSL2::JUN	-	6767	6778	0.000519	0.162	TAGTGATTCAGT
MA1130.1	FOSL2::JUN	-	6947	6958	0.000564	0.162	GTATGACTAACC
MA1130.1	FOSL2::JUN	+	6783	6794	0.000661	0.162	CATTGTGTCATA
MA1130.1	FOSL2::JUN	+	6438	6449	0.000769	0.162	TATTGTGTCATG
MA1130.1	FOSL2::JUN	-	6495	6506	0.000862	0.162	CAATGAATAACC
MA1130.1	FOSL2::JUN	-	7005	7016	0.00179	0.299	AAATGTGTAACC
MA1130.1	FOSL2::JUN	-	6833	6844	0.00234	0.353	ATGTGCCTAACA
MA1130.1	FOSL2::JUN	+	6832	6843	0.00316	0.434	CTGTTAGGCACA
MA1130.1	FOSL2::JUN	+	7047	7058	0.00393	0.456	CAATAATTCATG
MA1130.1	FOSL2::JUN	-	7048	7059	0.00406	0.456	ACATGAATTATT
MA1130.1	FOSL2::JUN	+	6797	6808	0.00468	0.456	AAATAAATCACT
MA1130.1	FOSL2::JUN	+	7004	7015	0.00471	0.456	GGGTTACACATT
MA1130.1	FOSL2::JUN	+	6427	6438	0.00484	0.456	GCTTGTGTAACT
MA1130.1	FOSL2::JUN	-	6798	6809	0.00541	0.48	TAGTGATTTATT
MA1130.1	FOSL2::JUN	+	6445	6456	0.00605	0.507	TCATGCAACATA
MA1130.1	FOSL2::JUN	+	6807	6818	0.00694	0.551	CTATGCGCCAAC
MA1130.1	FOSL2::JUN	+	6465	6476	0.00769	0.58	TATTGTTTCAAC
MA1130.1	FOSL2::JUN	+	6957	6968	0.00858	0.591	ACATTGTTCATT
MA1130.1	FOSL2::JUN	-	6689	6700	0.00862	0.591	GGATTTGGCACG
MA1130.1	FOSL2::JUN	-	6439	6450	0.00917	0.601	GCATGACACAAT
MA1130.1	FOSL2::JUN	+	6876	6887	0.00981	0.617	ATATTTGGCATA
MA1128.1	FOSL1::JUN	-	6946	6958	5.08e-05	0.0766	GTATGACTAACCT
MA1128.1	FOSL1::JUN	-	6766	6778	0.000336	0.163	TAGTGATTCAGTA
MA1128.1	FOSL1::JUN	+	6494	6506	0.000617	0.163	TGGTTATTCATTG
MA1128.1	FOSL1::JUN	-	6783	6795	0.000625	0.163	ATATGACACAATG
MA1128.1	FOSL1::JUN	-	6438	6450	0.000646	0.163	GCATGACACAATA
MA1128.1	FOSL1::JUN	+	6946	6958	0.00074	0.163	AGGTTAGTCATAC
MA1128.1	FOSL1::JUN	-	6494	6506	0.000756	0.163	CAATGAATAACCA
MA1128.1	FOSL1::JUN	+	6766	6778	0.00095	0.179	TACTGAATCACTA
MA1128.1	FOSL1::JUN	+	7004	7016	0.00121	0.203	GGGTTACACATTT
MA1128.1	FOSL1::JUN	+	6832	6844	0.00332	0.432	CTGTTAGGCACAT
MA1128.1	FOSL1::JUN	-	6832	6844	0.00336	0.432	ATGTGCCTAACAG
MA1128.1	FOSL1::JUN	+	7047	7059	0.00355	0.432	CAATAATTCATGT
MA1128.1	FOSL1::JUN	-	6797	6809	0.00372	0.432	TAGTGATTTATTT
MA1128.1	FOSL1::JUN	-	6445	6457	0.00461	0.434	TTATGTTGCATGA
MA1128.1	FOSL1::JUN	-	6427	6439	0.00481	0.434	TAGTTACACAAGC
MA1128.1	FOSL1::JUN	-	7047	7059	0.00486	0.434	ACATGAATTATTG
MA1128.1	FOSL1::JUN	-	6807	6819	0.00489	0.434	CGTTGGCGCATAG
MA1128.1	FOSL1::JUN	-	6639	6651	0.00814	0.58	TGCTGACATAGAA
MA1128.1	FOSL1::JUN	+	6797	6809	0.00826	0.58	AAATAAATCACTA
MA1128.1	FOSL1::JUN	-	6876	6888	0.00826	0.58	TTATGCCAAATAT
MA1128.1	FOSL1::JUN	-	7004	7016	0.00847	0.58	AAATGTGTAACCC
MA1128.1	FOSL1::JUN	+	6688	6700	0.00853	0.58	GCGTGCCAAATCC
MA1128.1	FOSL1::JUN	-	7068	7080	0.00913	0.58	CGGTTACGCCCTT
MA1128.1	FOSL1::JUN	+	6857	6869	0.00933	0.58	TTTTAACTAACCT
MA1128.1	FOSL1::JUN	+	6302	6314	0.00962	0.58	GTATGTTGAATTA
MA0105.4	NFKB1 (P50)	+	7068	7080	0.00388	1	AAGGGCGTAACCG
MA0105.4	NFKB1 (P50)	-	7068	7080	0.00538	1	CGGTTACGCCCTT
MA0778.1	NFKB2 (P52)	+	7068	7080	0.0032	1	AAGGGCGTAACCG
MA0778.1	NFKB2 (P52)	-	7069	7081	0.00353	1	TCGGTTACGCCCT
MA0778.1	NFKB2 (P52)	-	7068	7080	0.00365	1	CGGTTACGCCCTT
MA0107.1	RELA (P65)	-	6692	6701	0.005	1	GGGATTTGGC
MA0107.1	RELA (P65)	+	6668	6677	0.00743	1	GTACGTTTCC
MA0107.1	RELA (P65)	+	6700	6709	0.00858	1	CCTGTTTTCC
MA0107.1	RELA (P65)	+	6692	6701	0.00995	1	GCCAAATCCC
MA0101.1	REL	+	6700	6709	0.00176	0.992	CCTGTTTTCC
MA0101.1	REL	+	6494	6503	0.00189	0.992	TGGTTATTCA
MA0101.1	REL	+	7070	7079	0.00259	0.992	GGGCGTAACC
MA0101.1	REL	+	6668	6677	0.00443	0.992	GTACGTTTCC
MA0101.1	REL	+	6493	6502	0.00468	0.992	GTGGTTATTC
MA0101.1	REL	+	6667	6676	0.00544	0.992	TGTACGTTTC
MA0101.1	REL	+	6989	6998	0.00646	0.992	TGTGCAAACC
MA0101.1	REL	+	7002	7011	0.00653	0.992	TTGGGTTACA
MA0101.1	REL	-	6911	6920	0.00746	0.992	GTGACATTTA
MA0101.1	REL	+	6414	6423	0.00789	0.992	TGTGTTTTTA
MA0101.1	REL	+	6821	6830	0.00812	0.992	CTTACATACC
MA0101.1	REL	+	7085	7094	0.00815	0.992	CGGTTGAACC
MA0101.1	REL	-	7086	7095	0.00815	0.992	CGGTTCAACC
MA0101.1	REL	+	6579	6588	0.00976	1	TGTAGCTTCA
MA1117.1	RELB	+	6694	6704	0.00528	1	CAAATCCCTGT
MA1117.1	RELB	+	6824	6834	0.00835	1	ACATACCGCTG
MA1117.1	RELB	-	6304	6314	0.00853	1	TAATTCAACAT
MA1117.1	RELB	+	6730	6740	0.00919	1	CCATTCCATTG
MA0144.3	STAT3	+	6354	6362	0.00045	0.279	TGCTTGTAA
MA0144.3	STAT3	-	7015	7023	0.00045	0.279	TGCTTGTAA
MA0144.3	STAT3	-	6608	6616	0.00105	0.435	TGCCAAAAA
MA0144.3	STAT3	-	6673	6681	0.00195	0.488	AGCAGGAAA
MA0144.3	STAT3	-	6846	6854	0.00308	0.488	AGCCAAAAA
MA0144.3	STAT3	-	6627	6635	0.00413	0.488	TTTAAAAAA
MA0144.3	STAT3	-	6626	6634	0.00414	0.488	TTAAAAAAA
MA0144.3	STAT3	+	7057	7065	0.00432	0.488	TGTATAAAA
MA0144.3	STAT3	-	6418	6426	0.00462	0.488	ATTTAAAAA
MA0144.3	STAT3	-	6628	6636	0.00462	0.488	ATTTAAAAA
MA0144.3	STAT3	-	6741	6749	0.00468	0.488	TGTAAAAAA
MA0144.3	STAT3	-	6629	6637	0.00472	0.488	TATTTAAAA
MA0144.3	STAT3	-	6733	6741	0.00526	0.502	ACAATGGAA
MA0144.3	STAT3	+	6505	6513	0.00567	0.503	TGTATATAA
MA0144.3	STAT3	+	7028	7036	0.00609	0.503	ATATAATAA
MA0144.3	STAT3	-	6540	6548	0.00691	0.506	TATATAAAA
MA0144.3	STAT3	+	7105	7113	0.00694	0.506	AGTATAAAA
MA0144.3	STAT3	-	7026	7034	0.00784	0.507	ATTATATAA
MA0144.3	STAT3	-	6534	6542	0.00852	0.507	AAACAAAAA
MA0144.3	STAT3	+	6794	6802	0.00868	0.507	ATAAAATAA
MA0144.3	STAT3	+	6608	6616	0.00893	0.507	TTTTTGGCA
MA0144.3	STAT3	-	6542	6550	0.00899	0.507	TATATATAA
MA0113.3	NR3C1 (GR)	+	6778	6794	0.000118	0.0848	ATGTACATTGTGTCATA
MA0113.3	NR3C1 (GR)	-	6778	6794	0.000131	0.0848	TATGACACAATGTACAT
MA0113.3	NR3C1 (GR)	+	6612	6628	0.000168	0.0848	TGGCACAAAATGTGTTT
MA0113.3	NR3C1 (GR)	-	6612	6628	0.000209	0.0848	AAACACATTTTGTGCCA
MA0113.3	NR3C1 (GR)	-	6522	6638	0.000655	0.193	AAAAACAGGATGTAGCA
MA0113.3	NR3C1 (GR)	+	6522	6538	0.000766	0.193	TGCTACATCCTGTTTT
MA0113.3	NR3C1 (GR)	-	6769	6785	0.000833	0.193	ATGTACATAGTGATTCA
MA0113.3	NR3C1 (GR)	+	6769	6785	0.00108	0.219	TGAATCACTATGTACAT
MA0113.3	NR3C1 (GR)	-	6569	6585	0.00144	0.259	AGCTACAAAATGGCCGC
MA0113.3	NR3C1 (GR)	-	6666	6682	0.00309	0.474	AAGCAGGAAACGTACAA
MA0113.3	NR3C1 (GR)	+	6569	6585	0.00359	0.474	GCGGCCATTTTGTAGCT
MA0113.3	NR3C1 (GR)	+	6748	6764	0.00397	0.474	CACTGCACTATGTGCAA
MA0113.3	NR3C1 (GR)	+	6666	6682	0.00421	0.474	TTGTACGTTTCCTGCTT
MA0113.3	NR3C1 (GR)	+	6458	6474	0.00459	0.474	ATAAACTTATTGTTTCA
MA0113.3	NR3C1 (GR)	-	6748	6764	0.00467	0.474	TTGCACATAGTGCAGTG
MA0113.3	NR3C1 (GR)	-	6458	6474	0.00531	0.474	TGAAACAATAAGTTTAT
MA0113.3	NR3C1 (GR)	-	6800	6816	0.0054	0.474	TGGCGCATAGTGATTTA
MA0113.3	NR3C1 (GR)	+	6837	6853	0.00563	0.474	AGGCACATATTTTTGGC
MA0113.3	NR3C1 (GR)	+	6800	6816	0.00579	0.474	TAAATCACTATGCGCCA
MA0113.3	NR3C1 (GR)	+	6988	7004	0.00583	0.474	GTGTGCAAACCGTTTTG
MA0113.3	NR3C1 (GR)	-	6988	7004	0.00761	0.574	CAAAACGGTTTGCACAC
MA0113.3	NR3C1 (GR)	+	6905	6921	0.00777	0.574	GCCAACTAAATGTCACC
MA0113.3	NR3C1 (GR)	-	6905	6921	0.00868	0.614	GGTGACATTTAGTTGGC
MA0148.5	FOXA1	+	6359	6366	0.000106	0.155	GTAAATAT
MA0148.5	FOXA1	+	6399	6406	0.00074	0.247	ATAAACAC
MA0148.5	FOXA1	-	6517	6524	0.000918	0.247	GCAAATAT
MA0148.5	FOXA1	-	6701	6708	0.000984	0.247	GAAAACAG
MA0148.5	FOXA1	-	6544	6551	0.00117	0.247	GTATATAT
MA0148.5	FOXA1	-	6741	6748	0.0012	0.247	GTAAAAAA
MA0148.5	FOXA1	-	6333	6340	0.00128	0.247	ACAAACAT
MA0148.5	FOXA1	-	6304	6311	0.00204	0.247	TTCAACAT
MA0148.5	FOXA1	+	7007	7014	0.00212	0.247	TTACACAT
MA0148.5	FOXA1	+	6458	6465	0.00234	0.247	ATAAACTT
MA0148.5	FOXA1	-	7011	7018	0.00245	0.247	GTAAATGT
MA0148.5	FOXA1	+	6454	6461	0.0025	0.247	ATAAATAA
MA0148.5	FOXA1	-	7056	7063	0.00269	0.247	TTATACAT
MA0148.5	FOXA1	+	6433	6440	0.003	0.247	GTAACTAT
MA0148.5	FOXA1	-	6776	6783	0.00328	0.247	GTACATAG
MA0148.5	FOXA1	+	7114	7121	0.00328	0.247	GCAGACAT
MA0148.5	FOXA1	+	6660	6667	0.00364	0.247	TTAAACTT
MA0148.5	FOXA1	+	6892	6899	0.00364	0.247	TTAAACTT
MA0148.5	FOXA1	+	6506	6513	0.00379	0.247	GTATATAA
MA0148.5	FOXA1	-	6318	6325	0.00392	0.247	ACAAACAA
MA0148.5	FOXA1	-	6325	6332	0.00398	0.247	ATACACAA
MA0148.5	FOXA1	+	6631	6638	0.00436	0.247	TTAAATAG
MA0148.5	FOXA1	-	6888	6895	0.00462	0.247	TTAAACCT
MA0148.5	FOXA1	-	6379	6386	0.0048	0.247	ACAAACAC
MA0148.5	FOXA1	-	6738	6745	0.00488	0.247	AAAAACAA
MA0148.5	FOXA1	-	6407	6414	0.00503	0.247	ATACACAC
MA0148.5	FOXA1	-	6504	6511	0.00507	0.247	ATATACAA
MA0148.5	FOXA1	-	6986	6993	0.00545	0.247	GCACACAC
MA0148.5	FOXA1	-	6531	6538	0.00561	0.247	AAAAACAG
MA0148.5	FOXA1	+	6839	6846	0.00575	0.247	GCACATAT
MA0148.5	FOXA1	-	6429	6436	0.00581	0.247	TTACACAA
MA0148.5	FOXA1	-	6670	6677	0.00607	0.247	GGAAACGT
MA0148.5	FOXA1	+	6970	6977	0.00607	0.247	GTAAAACT
MA0148.5	FOXA1	-	6415	6422	0.00615	0.247	AAAAACAC
MA0148.5	FOXA1	-	6623	6630	0.00615	0.247	AAAAACAC
MA0148.5	FOXA1	-	6327	6334	0.00635	0.247	ATATACAC
MA0148.5	FOXA1	-	6843	6850	0.00648	0.247	AAAAATAT
MA0148.5	FOXA1	+	6510	6517	0.00655	0.247	ATAAACTA
MA0148.5	FOXA1	-	6938	6945	0.00657	0.247	TTACACAG
MA0148.5	FOXA1	-	6960	6967	0.0068	0.247	ATGAACAA
MA0148.5	FOXA1	+	6471	6478	0.00696	0.247	TTCAACAC
MA0148.5	FOXA1	-	6537	6544	0.00724	0.247	TAAAACAA
MA0148.5	FOXA1	-	6854	6861	0.00724	0.247	TAAAACAA
MA0148.5	FOXA1	+	6942	6949	0.00765	0.255	GTAAAGGT
MA0148.5	FOXA1	-	6375	6382	0.00782	0.255	ACACACAT
MA0148.5	FOXA1	-	6467	6474	0.00904	0.271	TGAAACAA
MA0148.5	FOXA1	+	6645	6652	0.0092	0.271	GTCAGCAA
MA0148.5	FOXA1	+	7058	7065	0.00964	0.271	GTATAAAA
MA0148.5	FOXA1	+	7106	7113	0.00964	0.271	GTATAAAA
MA0148.5	FOXA1	-	6300	6307	0.00987	0.271	ACATACAT
MA0148.5	FOXA1	+	6542	6549	0.00987	0.271	TTATATAT
MA0148.5	FOXA1	-	6413	6420	0.00998	0.271	AAACACAT
MA0148.5	FOXA1	-	6621	6628	0.00998	0.271	AAACACAT
MA0148.5	FOXA1	-	6627	6634	0.00998	0.271	TTAAAAAA
MA0047.4	FOXA2	+	6358	6365	8.79e-05	0.126	TGTAAATA
MA0047.4	FOXA2	+	6398	6405	0.000243	0.175	AATAAACA
MA0047.4	FOXA2	-	6777	6784	0.000464	0.222	TGTACATA
MA0047.4	FOXA2	+	6505	6512	0.00112	0.242	TGTATATA
MA0047.4	FOXA2	-	6742	6749	0.0012	0.242	TGTAAAAA
MA0047.4	FOXA2	-	6545	6552	0.00134	0.242	AGTATATA
MA0047.4	FOXA2	-	6326	6333	0.00143	0.242	TATACACA
MA0047.4	FOXA2	-	6702	6709	0.00175	0.242	GGAAAACA
MA0047.4	FOXA2	+	6432	6439	0.00201	0.242	TGTAACTA
MA0047.4	FOXA2	-	7012	7019	0.00216	0.242	TGTAAATG
MA0047.4	FOXA2	+	6630	6637	0.00224	0.242	TTTAAATA
MA0047.4	FOXA2	-	6505	6512	0.00251	0.242	TATATACA
MA0047.4	FOXA2	+	6509	6516	0.0027	0.242	TATAAACT
MA0047.4	FOXA2	+	6453	6460	0.00295	0.242	CATAAATA
MA0047.4	FOXA2	+	6457	6464	0.00301	0.242	AATAAACT
MA0047.4	FOXA2	-	6518	6525	0.00308	0.242	AGCAAATA
MA0047.4	FOXA2	-	6939	6946	0.00331	0.242	TTTACACA
MA0047.4	FOXA2	-	6987	6994	0.0042	0.242	TGCACACA
MA0047.4	FOXA2	+	6779	6786	0.0043	0.242	TGTACATT
MA0047.4	FOXA2	-	6408	6415	0.00444	0.242	CATACACA
MA0047.4	FOXA2	-	6416	6423	0.00464	0.242	TAAAAACA
MA0047.4	FOXA2	-	6494	6501	0.00495	0.242	AATAACCA
MA0047.4	FOXA2	-	6624	6631	0.00519	0.242	AAAAAACA
MA0047.4	FOXA2	-	6739	6746	0.00519	0.242	AAAAAACA
MA0047.4	FOXA2	+	6543	6550	0.00532	0.242	TATATATA
MA0047.4	FOXA2	-	6543	6550	0.00532	0.242	TATATATA
MA0047.4	FOXA2	-	6430	6437	0.00543	0.242	GTTACACA
MA0047.4	FOXA2	+	7006	7013	0.00543	0.242	GTTACACA
MA0047.4	FOXA2	-	6961	6968	0.00556	0.242	AATGAACA
MA0047.4	FOXA2	+	6470	6477	0.00558	0.242	TTTCAACA
MA0047.4	FOXA2	-	7057	7064	0.00575	0.242	TTTATACA
MA0047.4	FOXA2	+	6644	6651	0.00576	0.242	TGTCAGCA
MA0047.4	FOXA2	-	6334	6341	0.00584	0.242	TACAAACA
MA0047.4	FOXA2	-	6380	6387	0.00584	0.242	TACAAACA
MA0047.4	FOXA2	+	6924	6931	0.00589	0.242	AGTTCATA
MA0047.4	FOXA2	+	6659	6666	0.00637	0.242	TTTAAACT
MA0047.4	FOXA2	+	6891	6898	0.00637	0.242	TTTAAACT
MA0047.4	FOXA2	-	6305	6312	0.00639	0.242	ATTCAACA
MA0047.4	FOXA2	-	6319	6326	0.00669	0.246	AACAAACA
MA0047.4	FOXA2	+	7057	7064	0.00733	0.263	TGTATAAA
MA0047.4	FOXA2	-	6328	6335	0.0082	0.287	CATATACA
MA0047.4	FOXA2	+	7038	7045	0.00839	0.287	ACTAAACT
MA0047.4	FOXA2	+	7105	7112	0.00861	0.288	AGTATAAA
MA0047.4	FOXA2	-	6756	6763	0.00964	0.315	TGCACATA
MA0047.4	FOXA2	+	7113	7120	0.00997	0.318	AGCAGACA
MA0079.5	SP1	-	6567	6575	0.00343	1	TGGCCGCTG
MA0079.5	SP1	+	7069	7077	0.0057	1	AGGGCGTAA
MA0079.5	SP1	-	6706	6714	0.00808	1	GGTCAGGAA
MA0079.5	SP1	-	6677	6685	0.00995	1	GGCAAGCAG
MA0079.5	SP1	-	6719	6727	0.00995	1	GGCAAGCA
MA0143.5	SOX2	-	6735	6741	6.51e-05	0.081	ACAATGG
MA0143.5	SOX2	-	6501	6507	0.000144	0.081	ACAATGA
MA0143.5	SOX2	-	6782	6788	0.000224	0.081	ACAATGT
MA0143.5	SOX2	-	6957	6963	0.000224	0.081	ACAATGT
MA0143.5	SOX2	-	6437	6443	0.000368	0.107	ACAATAG
MA0143.5	SOX2	+	6652	6658	0.000631	0.141	ACTATGG
MA0143.5	SOX2	-	6464	6470	0.000781	0.141	ACAATAA
MA0143.5	SOX2	+	7046	7052	0.000781	0.141	ACAATAA
MA0143.5	SOX2	-	6573	6579	0.00134	0.215	AAAATGG
MA0143.5	SOX2	-	6293	6299	0.0015	0.217	ACAATAC
MA0143.5	SOX2	+	6754	6760	0.00272	0.314	ACTATGT
MA0143.5	SOX2	+	6775	6781	0.00272	0.314	ACTATGT
MA0143.5	SOX2	-	6483	6489	0.00282	0.314	ACAATTA
MA0143.5	SOX2	+	6806	6812	0.00323	0.334	ACTATGC
MA0143.5	SOX2	+	6747	6753	0.00374	0.341	ACACTGC
MA0143.5	SOX2	+	6782	6788	0.00435	0.341	ACATTGT
MA0143.5	SOX2	+	6957	6963	0.00435	0.341	ACATTGT
MA0143.5	SOX2	+	6618	6624	0.00452	0.341	AAAATGT
MA0143.5	SOX2	-	7118	7124	0.00452	0.341	AAAATGT
MA0143.5	SOX2	-	6653	6659	0.00471	0.341	ACCATAG
MA0143.5	SOX2	+	7065	7071	0.00511	0.352	ACTAAGG
MA0143.5	SOX2	-	6534	6540	0.00606	0.354	ACAAAAA
MA0143.5	SOX2	+	6396	6402	0.00649	0.354	ATAATAA
MA0143.5	SOX2	+	7030	7036	0.00649	0.354	ATAATAA
MA0143.5	SOX2	-	6965	6971	0.0067	0.354	ACAAATG
MA0143.5	SOX2	-	6555	6561	0.00685	0.354	ACAAAAT
MA0143.5	SOX2	-	6575	6581	0.00685	0.354	ACAAAAT
MA0143.5	SOX2	+	6616	6622	0.00685	0.354	ACAAAAT
MA0143.5	SOX2	-	6312	6318	0.00882	0.409	ACACTAA
MA0143.5	SOX2	+	7033	7039	0.00882	0.409	ATAATAC
MA0143.5	SOX2	+	6436	6442	0.00911	0.409	ACTATTG
MA0143.5	SOX2	+	6514	6520	0.00933	0.409	ACTATAT
MA0143.5	SOX2	+	6550	6556	0.00933	0.409	ACTATAT
MA0466.4	CEBPB	+	6428	6437	0.000258	0.114	CTTGTGTAAC
MA0466.4	CEBPB	-	6428	6437	0.000263	0.114	GTTACACAAG
MA0466.4	CEBPB	+	6439	6448	0.000422	0.114	ATTGTGTCAT
MA0466.4	CEBPB	+	6784	6793	0.000422	0.114	ATTGTGTCAT
MA0466.4	CEBPB	-	6439	6448	0.000427	0.114	ATGACACAAT
MA0466.4	CEBPB	-	6784	6793	0.000427	0.114	ATGACACAAT
MA0466.4	CEBPB	+	7025	7034	0.00146	0.239	CTTATATAAT
MA0466.4	CEBPB	-	7025	7034	0.00146	0.239	ATTATATAAG
MA0466.4	CEBPB	-	6871	6880	0.00152	0.239	AATATGCAAT
MA0466.4	CEBPB	-	6391	6400	0.00171	0.239	ATTATACCAT
MA0466.4	CEBPB	+	6391	6400	0.00172	0.239	ATGGTATAAT
MA0466.4	CEBPB	-	7069	7078	0.0018	0.239	GTTACGCCCT
MA0466.4	CEBPB	-	7006	7015	0.00195	0.239	AATGTGTAAC
MA0466.4	CEBPB	+	6871	6880	0.00386	0.343	ATTGCATATT
MA0466.4	CEBPB	-	6469	6478	0.00392	0.343	GTGTTGAAAC
MA0466.4	CEBPB	+	6469	6478	0.00397	0.343	GTTTCAACAC
MA0466.4	CEBPB	-	6555	6564	0.00438	0.343	GCTACAAAAT
MA0466.4	CEBPB	-	6575	6584	0.00438	0.343	GCTACAAAAT
MA0466.4	CEBPB	+	7069	7078	0.00466	0.343	AGGGCGTAAC
MA0466.4	CEBPB	+	7006	7015	0.0048	0.343	GTTACACATT
MA0466.4	CEBPB	+	6560	6569	0.00502	0.343	GTAGCGCCAG
MA0466.4	CEBPB	-	6560	6569	0.00505	0.343	CTGGCGCTAC
MA0466.4	CEBPB	+	6880	6889	0.0051	0.343	TTGGCATAAG
MA0466.4	CEBPB	+	6821	6830	0.00515	0.343	CTTACATACC
MA0466.4	CEBPB	+	6444	6453	0.00573	0.36	GTCATGCAAC
MA0466.4	CEBPB	-	6444	6453	0.00586	0.36	GTTGCATGAC
MA0466.4	CEBPB	+	6967	6976	0.0063	0.363	TTTGTAAAAC
MA0466.4	CEBPB	-	6880	6889	0.00648	0.363	CTTATGCCAA
MA0466.4	CEBPB	+	6756	6765	0.00659	0.363	TATGTGCAAC
MA0466.4	CEBPB	-	6967	6976	0.00829	0.441	GTTTTACAAA
MA0466.4	CEBPB	+	6937	6946	0.00867	0.447	ACTGTGTAAA
MA0466.4	CEBPB	+	6722	6731	0.00897	0.447	CTTGCCAACC
MA0466.4	CEBPB	-	6324	6333	0.00982	0.465	TATACACAAC
MA0466.4	CEBPB	-	6689	6698	0.00989	0.465	ATTTGGCACG
MA0090.1	TEAD1 (TEF1)	+	6956	6967	0.000889	0.912	TACATTGTTCAT
MA0090.1	TEAD1 (TEF1)	+	6823	6834	0.00113	0.912	TACATACCGCTG
MA0090.1	TEAD1 (TEF1)	+	6729	6740	0.00206	0.912	ACCATTCCATTG
MA0090.1	TEAD1 (TEF1)	-	6368	6379	0.0024	0.912	CACATACAACTT
MA0090.1	TEAD1 (TEF1)	+	6694	6705	0.00278	0.912	CAAATCCCTGTT
MA0090.1	TEAD1 (TEF1)	-	6597	6608	0.00345	0.942	AGCATGCAACCG
MA0090.1	TEAD1 (TEF1)	+	6422	6433	0.00532	0.962	TAAATGCTTGTG
MA0090.1	TEAD1 (TEF1)	+	6702	6713	0.00555	0.962	TGTTTTCCTGAC
MA0090.1	TEAD1 (TEF1)	+	6842	6853	0.00693	0.962	CATATTTTGGC
MA0090.1	TEAD1 (TEF1)	-	6679	6690	0.00695	0.962	CGCATGGCAAGC
MA0090.1	TEAD1 (TEF1)	+	6720	6731	0.00724	0.962	TGCTTGCCAACC
MA0090.1	TEAD1 (TEF1)	-	6778	6789	0.00767	0.962	CACAATGTACAT
MA0090.1	TEAD1 (TEF1)	+	6601	6612	0.00816	0.962	TGCATGCTTTT
MA0090.1	TEAD1 (TEF1)	-	6712	6723	0.00822	0.962	AGCAGTGCAGGT
MA0090.1	TEAD1 (TEF1)	+	6687	6698	0.00953	0.994	TGCGTGCCAAAT
MA0090.1	TEAD1 (TEF1)	+	6873	6884	0.00972	0.994	TGCATATTTGGC
MA0095.2	YY1	-	6569	6580	2.14e-07	0.000342	CAAAATGGCCGC
MA0095.2	YY1	-	6993	7004	0.00181	0.689	CAAAACGGTTTG
MA0095.2	YY1	-	6731	6742	0.00183	0.689	AACAATGGAATG
MA0095.2	YY1	-	6726	6737	0.00202	0.689	TGGAATGGTTGG
MA0095.2	YY1	+	6651	6662	0.00216	0.689	AACTATGGTTTA
MA0095.2	YY1	-	6433	6444	0.00302	0.756	CACAATAGTTAC
MA0095.2	YY1	-	6649	6660	0.00332	0.756	AACCATAGTTGC
MA0095.2	YY1	-	6511	6522	0.00435	0.866	AAATATAGTTTA
MA0095.2	YY1	-	6547	6558	0.00527	0.933	AAATATAGTATA
MA0095.2	YY1	-	6497	6508	0.00673	1	TACAATGAATAA
MA0095.2	YY1	+	6450	6461	0.00879	1	CAACATAAATAA
MA0095.2	YY1	-	6637	6648	0.00898	1	TGACATAGAACT
MA0095.2	YY1	+	6387	6398	0.00949	1	ATGTATGGTATA
MA0670.1	NFIA	+	6689	6698	1.13e-05	0.0184	CGTGCCAAAT
MA0670.1	NFIA	-	6609	6618	3.22e-05	0.0263	TGTGCCAAAA
MA0670.1	NFIA	-	6878	6887	0.000119	0.0631	TATGCCAAAT
MA0670.1	NFIA	+	6722	6731	0.000155	0.0631	CTTGCCAACC
MA0670.1	NFIA	+	6810	6819	0.00105	0.306	TGCGCCAACG
MA0670.1	NFIA	+	6902	6911	0.00159	0.306	AAGGCCAACT
MA0670.1	NFIA	-	6834	6843	0.00162	0.306	TGTGCCTAAC
MA0670.1	NFIA	+	6680	6689	0.00169	0.306	CTTGCCATGC
MA0670.1	NFIA	-	6847	6856	0.00185	0.306	CAAGCCAAAA
MA0670.1	NFIA	+	6989	6998	0.00195	0.306	TGTGCAAACC
MA0670.1	NFIA	-	6721	6730	0.00206	0.306	GTTGGCAAGC
MA0670.1	NFIA	-	6679	6688	0.00273	0.372	CATGGCAAGC
MA0670.1	NFIA	+	6786	6795	0.00753	0.923	TGTGTCATAT
MA0670.1	NFIA	-	6912	6921	0.00792	0.923	GGTGACATTT
MA0670.1	NFIA	+	6562	6571	0.0088	0.94	AGCGCCAGCG
MA0670.1	NFIA	+	6441	6450	0.00978	0.94	TGTGCATGC
MA0670.1	NFIA	-	6519	6528	0.00978	0.94	TGTAGCAAAT
