# Supplementary material for: Insights into expression and localization of HPV16 LCR-associated transcription factors and association with LCR activity in HNSCC
Source: Mol Ther Oncol. 2024 Dec 21;33(1):200926. doi: 10.1016/j.omton.2024.200926 (PMC11780949; doi:10.1016/j.omton.2024.200926)
Supplement: Table S2. List of transcription factors motif occurrence on HPV16 LCR (NC_001526.4) using TFBIND [file mmc3.xlsx]

## Sheet: Sheet1
Table S7: List of transcription factors motif occurrence on HPV16 LCR (NC_001526.4) using TFBIND.
Sr.	AC	ID	Score	Loc.	Str.	Consensus Sequence	Signal Sequence
1	M00042	V$SOX5_01	0.891185	1	(-)	NNAACAATNN	GTATTGTATG
2	M00129	V$HFH1_01	0.843981	2	(+)	NAWTGTTTATWT	TATTGTATGTAT
3	M00138	V$OCT1_04	0.805521	4	(+)	NNNNNNNWATGCAAATNNNWNNW	TTGTATGTATGTTGAATTAGTGT
4	M00252	V$TATA_01	0.787364	6	(+)	STATAAAWRNNNNNN	GTATGTATGTTGAAT
5	M00159	V$CEBP_01	0.882982	9	(+)	NNTKTGGWNANNN	TGTATGTTGAATT
6	M00248	V$OCT1_07	0.797329	9	(+)	TNTATGNTAATT	TGTATGTTGAAT
7	M00269	V$XFD3_01	0.869519	9	(-)	WNWGTMAACAWWMW	TGTATGTTGAATTA
8	M00109	V$CEBPB_01	0.836057	10	(+)	RNRTKNNGMAAKNN	GTATGTTGAATTAG
9	M00130	V$HFH2_01	0.913483	10	(+)	NAWTGTTTRTTT	GTATGTTGAATT
10	M00131	V$HNF3B_01	0.858529	10	(+)	NNNTRTTTRYTY	GTATGTTGAATT
11	M00099	V$S8_01	0.825032	11	(+)	WNNANYYAATTANYNN	TATGTTGAATTAGTGT
12	M00192	V$GR_Q6	0.781808	13	(+)	NNNNNNCNNTNTGTNCTNN	TGTTGAATTAGTGTTGTTT
13	M00133	V$TST1_01	0.897116	14	(+)	NNKGAWTWANANTNN	GTTGAATTAGTGTTG
14	M00174	V$AP1_Q6	0.79466	14	(+)	NNTGACTCANN	GTTGAATTAGT
15	M00095	V$CDP_01	0.74355	15	(-)	CCAATAATCGAT	TTGAATTAGTGT
16	M00199	V$AP1_C	0.789213	15	(+)	NTGASTCAG	TTGAATTAG
17	M00042	V$SOX5_01	0.849209	20	(-)	NNAACAATNN	TTAGTGTTGT
18	M00235	V$AHRARNT_01	0.782484	20	(+)	KNNKNNTYGCGTGCMS	TTAGTGTTGTTTGTTG
19	M00160	V$SRY_02	0.7936	22	(-)	NWWAACAAWANN	AGTGTTGTTTGT
20	M00257	V$RREB1_01	0.818891	22	(-)	CCCCAAACMMCCCC	AGTGTTGTTTGTTG
21	M00042	V$SOX5_01	0.834033	23	(-)	NNAACAATNN	GTGTTGTTTG
22	M00124	V$PBX1_02	0.742773	23	(-)	NNMATCAATCAANNW	GTGTTGTTTGTTGTG
23	M00129	V$HFH1_01	0.823108	24	(+)	NAWTGTTTATWT	TGTTGTTTGTTG
24	M00131	V$HNF3B_01	0.861684	24	(+)	NNNTRTTTRYTY	TGTTGTTTGTTG
25	M00148	V$SRY_01	0.984496	25	(-)	AAACWAM	GTTGTTT
26	M00257	V$RREB1_01	0.856876	25	(-)	CCCCAAACMMCCCC	GTTGTTTGTTGTGT
27	M00096	V$PBX1_01	0.91809	26	(-)	ANCAATCAW	TTGTTTGTT
28	M00160	V$SRY_02	0.826189	26	(-)	NWWAACAAWANN	TTGTTTGTTGTG
29	M00159	V$CEBP_01	0.879741	27	(+)	NNTKTGGWNANNN	TGTTTGTTGTGTA
30	M00269	V$XFD3_01	0.788495	27	(-)	WNWGTMAACAWWMW	TGTTTGTTGTGTAT
31	M00160	V$SRY_02	0.780681	29	(-)	NWWAACAAWANN	TTTGTTGTGTAT
32	M00268	V$XFD2_01	0.852	30	(-)	WNWATAAACAWNNR	TTGTTGTGTATATG
33	M00129	V$HFH1_01	0.862745	31	(+)	NAWTGTTTATWT	TGTTGTGTATAT
34	M00160	V$SRY_02	0.772167	31	(-)	NWWAACAAWANN	TGTTGTGTATAT
35	M00228	V$VBP_01	0.813469	32	(+)	GTTACRTMAK	GTTGTGTATA
36	M00260	V$HLF_01	0.822067	32	(+)	RTTACRYAAT	GTTGTGTATA
37	M00059	V$YY1_01	0.783093	33	(-)	NNNNNCCATNTWNNNWN	TTGTGTATATGTTTGTA
38	M00138	V$OCT1_04	0.800502	36	(-)	NNNNNNNWATGCAAATNNNWNNW	TGTATATGTTTGTATGTGCTTGT
39	M00160	V$SRY_02	0.767469	37	(-)	NWWAACAAWANN	GTATATGTTTGT
40	M00252	V$TATA_01	0.813245	37	(+)	STATAAAWRNNNNNN	GTATATGTTTGTATG
41	M00272	V$P53_02	0.807151	37	(+)	NGRCWTGYCY	GTATATGTTT
42	M00162	V$OCT1_06	0.804297	38	(-)	CWNAWTKWSATRYN	TATATGTTTGTATG
43	M00268	V$XFD2_01	0.8732	38	(-)	WNWATAAACAWNNR	TATATGTTTGTATG
44	M00129	V$HFH1_01	0.858528	39	(+)	NAWTGTTTATWT	ATATGTTTGTAT
45	M00130	V$HFH2_01	0.906017	39	(+)	NAWTGTTTRTTT	ATATGTTTGTAT
46	M00131	V$HNF3B_01	0.911915	39	(+)	NNNTRTTTRYTY	ATATGTTTGTAT
47	M00148	V$SRY_01	0.945349	40	(-)	AAACWAM	TATGTTT
48	M00160	V$SRY_02	0.815032	41	(-)	NWWAACAAWANN	ATGTTTGTATGT
49	M00280	V$RFX1_01	0.753403	41	(-)	NNGTNRCNWRGYAACNN	ATGTTTGTATGTGCTTG
50	M00072	V$CP2_01	0.78259	44	(-)	GCNMNAMCMAG	TTTGTATGTGC
51	M00123	V$MYCMAX_02	0.781455	45	(-)	NANCACGTGNNW	TTGTATGTGCTT
52	M00146	V$HSF1_01	0.762505	46	(+)	RGAANRTTCN	TGTATGTGCT
53	M00152	V$SRF_01	0.711767	49	(+)	ATGCCCATATATGGWNNT	ATGTGCTTGTATGTGCTT
54	M00152	V$SRF_01	0.730278	49	(-)	ATGCCCATATATGGWNNT	ATGTGCTTGTATGTGCTT
55	M00192	V$GR_Q6	0.772879	49	(+)	NNNNNNCNNTNTGTNCTNN	ATGTGCTTGTATGTGCTTG
56	M00215	V$SRF_C	0.750351	52	(+)	NCCWTATATGGNCWN	TGCTTGTATGTGCTT
57	M00072	V$CP2_01	0.881647	54	(-)	GCNMNAMCMAG	CTTGTATGTGC
58	M00123	V$MYCMAX_02	0.781455	55	(-)	NANCACGTGNNW	TTGTATGTGCTT
59	M00235	V$AHRARNT_01	0.813382	55	(+)	KNNKNNTYGCGTGCMS	TTGTATGTGCTTGTAA
60	M00146	V$HSF1_01	0.762505	56	(+)	RGAANRTTCN	TGTATGTGCT
61	M00138	V$OCT1_04	0.830406	57	(+)	NNNNNNNWATGCAAATNNNWNNW	GTATGTGCTTGTAAATATTAAGT
62	M00162	V$OCT1_06	0.875781	62	(-)	CWNAWTKWSATRYN	TGCTTGTAAATATT
63	M00223	V$STAT_01	0.805899	62	(+)	TTCCCRKAA	TGCTTGTAA
64	M00136	V$OCT1_02	0.804548	64	(-)	NNGAATATKCANNNN	CTTGTAAATATTAAG
65	M00137	V$OCT1_03	0.86369	64	(+)	NNNRTAATNANNN	CTTGTAAATATTA
66	M00267	V$XFD1_01	0.897643	64	(+)	YAWGTAAAYAWWRY	CTTGTAAATATTAA
67	M00268	V$XFD2_01	0.9032	64	(+)	WNWATAAACAWNNR	CTTGTAAATATTAA
68	M00269	V$XFD3_01	0.854086	64	(+)	WNWGTMAACAWWMW	CTTGTAAATATTAA
69	M00129	V$HFH1_01	0.787055	65	(-)	NAWTGTTTATWT	TTGTAAATATTA
70	M00132	V$HNF1_01	0.868102	65	(-)	GGTTAATNWTTAMMN	TTGTAAATATTAAGT
71	M00100	V$CDXA_01	0.923982	66	(-)	MTTTATR	TGTAAAT
72	M00160	V$SRY_02	0.770992	67	(+)	NWWAACAAWANN	GTAAATATTAAG
73	M00241	V$NKX25_02	0.846002	71	(-)	CWTAATTG	ATATTAAG
74	M00252	V$TATA_01	0.779751	71	(+)	STATAAAWRNNNNNN	ATATTAAGTTGTATG
75	M00003	V$VMYB_01	0.804137	74	(-)	AAYAACGGNN	TTAAGTTGTA
76	M00011	V$EVI1_06	0.775619	74	(-)	ACAAGATAA	TTAAGTTGT
77	M00192	V$GR_Q6	0.787946	75	(+)	NNNNNNCNNTNTGTNCTNN	TAAGTTGTATGTGTGTTTG
78	M00257	V$RREB1_01	0.797015	77	(-)	CCCCAAACMMCCCC	AGTTGTATGTGTGT
79	M00162	V$OCT1_06	0.804297	80	(-)	CWNAWTKWSATRYN	TGTATGTGTGTTTG
80	M00255	V$GC_01	0.797158	80	(+)	NRGGGGCGGGGCNK	TGTATGTGTGTTTG
81	M00257	V$RREB1_01	0.785654	83	(-)	CCCCAAACMMCCCC	ATGTGTGTTTGTAT
82	M00129	V$HFH1_01	0.795277	85	(+)	NAWTGTTTATWT	GTGTGTTTGTAT
83	M00131	V$HNF3B_01	0.870662	85	(+)	NNNTRTTTRYTY	GTGTGTTTGTAT
84	M00148	V$SRY_01	0.963953	86	(-)	AAACWAM	TGTGTTT
85	M00271	V$AML1_01	0.850984	86	(+)	TGTGGT	TGTGTT
86	M00138	V$OCT1_04	0.78189	87	(+)	NNNNNNNWATGCAAATNNNWNNW	GTGTTTGTATGTATGGTATAATA
87	M00160	V$SRY_02	0.785379	87	(-)	NWWAACAAWANN	GTGTTTGTATGT
88	M00233	V$MEF2_04	0.742785	88	(-)	NNTGTTACTAAAAATAGAAMNN	TGTTTGTATGTATGGTATAATA
89	M00129	V$HFH1_01	0.783681	89	(+)	NAWTGTTTATWT	GTTTGTATGTAT
90	M00059	V$YY1_01	0.778506	91	(-)	NNNNNCCATNTWNNNWN	TTGTATGTATGGTATAA
91	M00222	V$TH1E47_01	0.814629	91	(+)	NNNNGNRTCTGGMWTT	TTGTATGTATGGTATA
92	M00162	V$OCT1_06	0.821094	92	(-)	CWNAWTKWSATRYN	TGTATGTATGGTAT
93	M00252	V$TATA_01	0.770617	93	(+)	STATAAAWRNNNNNN	GTATGTATGGTATAA
94	M00159	V$CEBP_01	0.905997	96	(+)	NNTKTGGWNANNN	TGTATGGTATAAT
95	M00160	V$SRY_02	0.792425	96	(-)	NWWAACAAWANN	TGTATGGTATAA
96	M00201	V$CEBP_C	0.80804	96	(+)	NGWNTKNKGYAAKNSAYA	TGTATGGTATAATAAACA
97	M00109	V$CEBPB_01	0.810054	97	(+)	RNRTKNNGMAAKNN	GTATGGTATAATAA
98	M00045	V$E4BP4_01	0.760794	98	(+)	NRTTAYGTAAYN	TATGGTATAATA
99	M00271	V$AML1_01	0.873587	98	(+)	TGTGGT	TATGGT
100	M00260	V$HLF_01	0.907774	99	(-)	RTTACRYAAT	ATGGTATAAT
101	M00082	V$EVI1_05	0.785029	100	(+)	AGATAAGATAN	TGGTATAATAA
102	M00138	V$OCT1_04	0.791301	100	(-)	NNNNNNNWATGCAAATNNNWNNW	TGGTATAATAAACACGTGTGTAT
103	M00206	V$HNF1_C	0.792434	100	(-)	NGTTAATKAWTNACCAM	TGGTATAATAAACACGT
104	M00137	V$OCT1_03	0.854208	101	(+)	NNNRTAATNANNN	GGTATAATAAACA
105	M00216	V$TATA_C	0.820174	101	(+)	NCTATAAAAR	GGTATAATAA
106	M00252	V$TATA_01	0.84065	102	(+)	STATAAAWRNNNNNN	GTATAATAAACACGT
107	M00137	V$OCT1_03	0.86132	104	(+)	NNNRTAATNANNN	ATAATAAACACGT
108	M00267	V$XFD1_01	0.858586	104	(+)	YAWGTAAAYAWWRY	ATAATAAACACGTG
109	M00268	V$XFD2_01	0.8732	104	(+)	WNWATAAACAWNNR	ATAATAAACACGTG
110	M00105	V$CDPCR3_01	0.777695	105	(-)	CACCRATANNTATNG	TAATAAACACGTGTG
111	M00129	V$HFH1_01	0.797596	105	(-)	NAWTGTTTATWT	TAATAAACACGT
112	M00098	V$PAX2_01	0.765092	106	(+)	NNNNGTCANGNRTKANNNN	AATAAACACGTGTGTATGT
113	M00251	V$XBP1_01	0.839103	106	(-)	NNGNTGACGTGKNNNWT	AATAAACACGTGTGTAT
114	M00071	V$E47_02	0.822999	107	(+)	NNNMRCAGGTGTTMNN	ATAAACACGTGTGTAT
115	M00071	V$E47_02	0.854791	107	(-)	NNNMRCAGGTGTTMNN	ATAAACACGTGTGTAT
116	M00236	V$ARNT_01	0.857768	107	(+)	NNNNNCACGTGNNNNN	ATAAACACGTGTGTAT
117	M00236	V$ARNT_01	0.848101	107	(-)	NNNNNCACGTGNNNNN	ATAAACACGTGTGTAT
118	M00251	V$XBP1_01	0.826496	107	(+)	NNGNTGACGTGKNNNWT	ATAAACACGTGTGTATG
119	M00118	V$MYCMAX_01	0.831261	108	(+)	NNACCACGTGGTNN	TAAACACGTGTGTA
120	M00118	V$MYCMAX_01	0.831261	108	(-)	NNACCACGTGGTNN	TAAACACGTGTGTA
121	M00119	V$MAX_01	0.894575	108	(+)	NNANCACGTGNTNN	TAAACACGTGTGTA
122	M00119	V$MAX_01	0.894575	108	(-)	NNANCACGTGNTNN	TAAACACGTGTGTA
123	M00121	V$USF_01	0.8	108	(+)	NNRYCACGTGRYNN	TAAACACGTGTGTA
124	M00121	V$USF_01	0.8	108	(-)	NNRYCACGTGRYNN	TAAACACGTGTGTA
125	M00122	V$USF_02	0.922001	108	(+)	NNRNCACGTGNYNN	TAAACACGTGTGTA
126	M00122	V$USF_02	0.922001	108	(-)	NNRNCACGTGNYNN	TAAACACGTGTGTA
127	M00001	V$MYOD_01	0.798031	109	(+)	SRACAGGTGKYG	AAACACGTGTGT
128	M00001	V$MYOD_01	0.865945	109	(-)	SRACAGGTGKYG	AAACACGTGTGT
129	M00055	V$NMYC_01	0.892944	109	(+)	NNNCACGTGNNN	AAACACGTGTGT
130	M00055	V$NMYC_01	0.918491	109	(-)	NNNCACGTGNNN	AAACACGTGTGT
131	M00123	V$MYCMAX_02	0.93617	109	(+)	NANCACGTGNNW	AAACACGTGTGT
132	M00123	V$MYCMAX_02	0.88311	109	(-)	NANCACGTGNNW	AAACACGTGTGT
133	M00220	V$SREBP1_01	0.82293	109	(+)	NATCACGTGAY	AAACACGTGTG
134	M00272	V$P53_02	0.839683	109	(-)	NGRCWTGYCY	AAACACGTGT
135	M00277	V$LMO2COM_01	0.785195	109	(-)	SNNCAGGTGNNN	AAACACGTGTGT
136	M00105	V$CDPCR3_01	0.752331	110	(+)	CACCRATANNTATNG	AACACGTGTGTATGT
137	M00184	V$MYOD_Q6	0.78285	110	(+)	NNCANCTGNY	AACACGTGTG
138	M00184	V$MYOD_Q6	0.867057	110	(-)	NNCANCTGNY	AACACGTGTG
139	M00187	V$USF_Q6	0.870841	110	(+)	GYCACGTGNC	AACACGTGTG
140	M00187	V$USF_Q6	0.90998	110	(-)	GYCACGTGNC	AACACGTGTG
141	M00214	V$SEF1_C	0.769458	110	(+)	AACACGGATATCTGTGGTY	AACACGTGTGTATGTGTTT
142	M00220	V$SREBP1_01	0.769709	110	(-)	NATCACGTGAY	AACACGTGTGT
143	M00055	V$NMYC_01	0.765511	111	(+)	NNNCACGTGNNN	ACACGTGTGTAT
144	M00123	V$MYCMAX_02	0.829262	111	(-)	NANCACGTGNNW	ACACGTGTGTAT
145	M00217	V$USF_C	0.958068	111	(+)	NCACGTGN	ACACGTGT
146	M00217	V$USF_C	0.958068	111	(-)	NCACGTGN	ACACGTGT
147	M00115	V$TAXCREB_02	0.660635	115	(-)	RTGACGCATAYCCCC	GTGTGTATGTGTTTT
148	M00243	V$EGR1_01	0.744527	115	(+)	WTGCGTGGGCGK	GTGTGTATGTGT
149	M00244	V$NGFIC_01	0.740646	115	(+)	WTGCGTGGGYGG	GTGTGTATGTGT
150	M00246	V$EGR2_01	0.785729	115	(+)	NTGCGTRGGCGK	GTGTGTATGTGT
151	M00251	V$XBP1_01	0.742521	115	(+)	NNGNTGACGTGKNNNWT	GTGTGTATGTGTTTTTA
152	M00162	V$OCT1_06	0.800391	117	(+)	CWNAWTKWSATRYN	GTGTATGTGTTTTT
153	M00138	V$OCT1_04	0.807612	120	(-)	NNNNNNNWATGCAAATNNNWNNW	TATGTGTTTTTAAATGCTTGTGT
154	M00133	V$TST1_01	0.901793	122	(+)	NNKGAWTWANANTNN	TGTGTTTTTAAATGC
155	M00148	V$SRY_01	0.963953	122	(-)	AAACWAM	TGTGTTT
156	M00271	V$AML1_01	0.850984	122	(+)	TGTGGT	TGTGTT
157	M00109	V$CEBPB_01	0.839772	123	(+)	RNRTKNNGMAAKNN	GTGTTTTTAAATGC
158	M00057	V$COMP1_01	0.783353	124	(-)	NNTNWKGATTGRCNRSRANMRRNN	TGTTTTTAAATGCTTGTGTAACTA
159	M00162	V$OCT1_06	0.842187	124	(+)	CWNAWTKWSATRYN	TGTTTTTAAATGCT
160	M00162	V$OCT1_06	0.813672	124	(-)	CWNAWTKWSATRYN	TGTTTTTAAATGCT
161	M00216	V$TATA_C	0.742012	124	(+)	NCTATAAAAR	TGTTTTTAAA
162	M00059	V$YY1_01	0.812582	125	(-)	NNNNNCCATNTWNNNWN	GTTTTTAAATGCTTGTG
163	M00138	V$OCT1_04	0.794647	125	(+)	NNNNNNNWATGCAAATNNNWNNW	GTTTTTAAATGCTTGTGTAACTA
164	M00252	V$TATA_01	0.798528	125	(+)	STATAAAWRNNNNNN	GTTTTTAAATGCTTG
165	M00216	V$TATA_C	0.779509	126	(+)	NCTATAAAAR	TTTTTAAATG
166	M00252	V$TATA_01	0.806648	127	(+)	STATAAAWRNNNNNN	TTTTAAATGCTTGTG
167	M00100	V$CDXA_01	0.937224	128	(-)	MTTTATR	TTTAAAT
168	M00235	V$AHRARNT_01	0.769797	129	(+)	KNNKNNTYGCGTGCMS	TTAAATGCTTGTGTAA
169	M00129	V$HFH1_01	0.788741	131	(+)	NAWTGTTTATWT	AAATGCTTGTGT
170	M00055	V$NMYC_01	0.751825	133	(+)	NNNCACGTGNNN	ATGCTTGTGTAA
171	M00160	V$SRY_02	0.764827	133	(-)	NWWAACAAWANN	ATGCTTGTGTAA
172	M00109	V$CEBPB_01	0.826647	134	(+)	RNRTKNNGMAAKNN	TGCTTGTGTAACTA
173	M00116	V$CEBPA_01	0.889715	134	(-)	NNATTRCNNAANNN	TGCTTGTGTAACTA
174	M00117	V$CEBPB_02	0.846275	134	(+)	NKNTTGCNYAAYNN	TGCTTGTGTAACTA
175	M00117	V$CEBPB_02	0.866281	134	(-)	NKNTTGCNYAAYNN	TGCTTGTGTAACTA
176	M00190	V$CEBP_Q2	0.851307	134	(+)	NNNTTGCNNAANNN	TGCTTGTGTAACTA
177	M00045	V$E4BP4_01	0.834932	135	(+)	NRTTAYGTAAYN	GCTTGTGTAACT
178	M00045	V$E4BP4_01	0.778238	135	(-)	NRTTAYGTAAYN	GCTTGTGTAACT
179	M00177	V$CREB_Q2	0.757671	135	(-)	NSTGACGTAANN	GCTTGTGTAACT
180	M00178	V$CREB_Q4	0.757951	135	(-)	NSTGACGTMANN	GCTTGTGTAACT
181	M00228	V$VBP_01	0.828208	136	(+)	GTTACRTMAK	CTTGTGTAAC
182	M00228	V$VBP_01	0.859975	136	(-)	GTTACRTMAK	CTTGTGTAAC
183	M00260	V$HLF_01	0.924674	136	(-)	RTTACRYAAT	CTTGTGTAAC
184	M00040	V$CREBP1_01	0.746641	137	(+)	TTACGTAA	TTGTGTAA
185	M00040	V$CREBP1_01	0.811078	137	(-)	TTACGTAA	TTGTGTAA
186	M00199	V$AP1_C	0.79242	137	(+)	NTGASTCAG	TTGTGTAAC
187	M00062	V$IRF1_01	0.758736	138	(-)	SAAAAGYGAAACC	TGTGTAACTATTG
188	M00267	V$XFD1_01	0.879461	138	(+)	YAWGTAAAYAWWRY	TGTGTAACTATTGT
189	M00269	V$XFD3_01	0.789548	138	(+)	WNWGTMAACAWWMW	TGTGTAACTATTGT
190	M00281	V$RFX1_02	0.79363	138	(-)	NNGTNRCNATRGYAACNNN	TGTGTAACTATTGTGTCAT
191	M00160	V$SRY_02	0.801527	140	(+)	NWWAACAAWANN	TGTAACTATTGT
192	M00192	V$GR_Q6	0.771484	140	(+)	NNNNNNCNNTNTGTNCTNN	TGTAACTATTGTGTCATGC
193	M00227	V$VMYB_02	0.792118	140	(+)	NSYAACGGN	TGTAACTAT
194	M00160	V$SRY_02	0.868467	144	(-)	NWWAACAAWANN	ACTATTGTGTCA
195	M00042	V$SOX5_01	0.810785	145	(-)	NNAACAATNN	CTATTGTGTC
196	M00082	V$EVI1_05	0.791427	145	(-)	AGATAAGATAN	CTATTGTGTCA
197	M00109	V$CEBPB_01	0.830609	145	(+)	RNRTKNNGMAAKNN	CTATTGTGTCATGC
198	M00190	V$CEBP_Q2	0.854619	145	(+)	NNNTTGCNNAANNN	CTATTGTGTCATGC
199	M00045	V$E4BP4_01	0.775185	146	(+)	NRTTAYGTAAYN	TATTGTGTCATG
200	M00162	V$OCT1_06	0.806641	146	(+)	CWNAWTKWSATRYN	TATTGTGTCATGCA
201	M00177	V$CREB_Q2	0.827011	146	(-)	NSTGACGTAANN	TATTGTGTCATG
202	M00178	V$CREB_Q4	0.818021	146	(-)	NSTGACGTMANN	TATTGTGTCATG
203	M00138	V$OCT1_04	0.79862	147	(+)	NNNNNNNWATGCAAATNNNWNNW	ATTGTGTCATGCAACATAAATAA
204	M00172	V$AP1FJ_Q2	0.873817	147	(-)	RSTGACTNMNW	ATTGTGTCATG
205	M00173	V$AP1_Q2	0.848609	147	(-)	RSTGACTNMNW	ATTGTGTCATG
206	M00174	V$AP1_Q6	0.876269	147	(-)	NNTGACTCANN	ATTGTGTCATG
207	M00188	V$AP1_Q4	0.830436	147	(-)	RSTGACTMANN	ATTGTGTCATG
208	M00228	V$VBP_01	0.874206	147	(+)	GTTACRTMAK	ATTGTGTCAT
209	M00260	V$HLF_01	0.890874	147	(+)	RTTACRYAAT	ATTGTGTCAT
210	M00260	V$HLF_01	0.854418	147	(-)	RTTACRYAAT	ATTGTGTCAT
211	M00040	V$CREBP1_01	0.768851	148	(-)	TTACGTAA	TTGTGTCA
212	M00113	V$CREB_02	0.788851	148	(-)	NNGNTGACGYNN	TTGTGTCATGCA
213	M00199	V$AP1_C	0.86414	148	(+)	NTGASTCAG	TTGTGTCAT
214	M00199	V$AP1_C	0.805248	148	(-)	NTGASTCAG	TTGTGTCAT
215	M00098	V$PAX2_01	0.769471	149	(-)	NNNNGTCANGNRTKANNNN	TGTGTCATGCAACATAAAT
216	M00115	V$TAXCREB_02	0.648027	149	(-)	RTGACGCATAYCCCC	TGTGTCATGCAACAT
217	M00201	V$CEBP_C	0.86527	149	(-)	NGWNTKNKGYAAKNSAYA	TGTGTCATGCAACATAAA
218	M00109	V$CEBPB_01	0.821446	150	(+)	RNRTKNNGMAAKNN	GTGTCATGCAACAT
219	M00116	V$CEBPA_01	0.807587	150	(-)	NNATTRCNNAANNN	GTGTCATGCAACAT
220	M00117	V$CEBPB_02	0.896288	150	(-)	NKNTTGCNYAAYNN	GTGTCATGCAACAT
221	M00190	V$CEBP_Q2	0.847994	150	(-)	NNNTTGCNNAANNN	GTGTCATGCAACAT
222	M00045	V$E4BP4_01	0.785216	151	(+)	NRTTAYGTAAYN	TGTCATGCAACA
223	M00139	V$AHR_01	0.716341	151	(-)	CYYCNRRSTNGCGTGASW	TGTCATGCAACATAAATA
224	M00235	V$AHRARNT_01	0.827297	151	(-)	KNNKNNTYGCGTGCMS	TGTCATGCAACATAAA
225	M00145	V$BRN2_01	0.887531	152	(+)	NNCATNSRWAATNMRN	GTCATGCAACATAAAT
226	M00260	V$HLF_01	0.8648	152	(-)	RTTACRYAAT	GTCATGCAAC
227	M00138	V$OCT1_04	0.79862	153	(-)	NNNNNNNWATGCAAATNNNWNNW	TCATGCAACATAAATAAACTTAT
228	M00231	V$MEF2_02	0.781294	153	(+)	NNNNNNKCTAWAAATAGMNNNN	TCATGCAACATAAATAAACTTA
229	M00269	V$XFD3_01	0.79551	153	(+)	WNWGTMAACAWWMW	TCATGCAACATAAA
230	M00145	V$BRN2_01	0.874194	156	(+)	NNCATNSRWAATNMRN	TGCAACATAAATAAAC
231	M00011	V$EVI1_06	0.775619	157	(+)	ACAAGATAA	GCAACATAA
232	M00099	V$S8_01	0.767889	159	(-)	WNNANYYAATTANYNN	AACATAAATAAACTTA
233	M00124	V$PBX1_02	0.762819	159	(+)	NNMATCAATCAANNW	AACATAAATAAACTT
234	M00267	V$XFD1_01	0.873064	159	(+)	YAWGTAAAYAWWRY	AACATAAATAAACT
235	M00268	V$XFD2_01	0.8552	159	(+)	WNWATAAACAWNNR	AACATAAATAAACT
236	M00129	V$HFH1_01	0.816783	160	(-)	NAWTGTTTATWT	ACATAAATAAAC
237	M00130	V$HFH2_01	0.922047	160	(-)	NAWTGTTTRTTT	ACATAAATAAAC
238	M00131	V$HNF3B_01	0.8777	160	(-)	NNNTRTTTRYTY	ACATAAATAAAC
239	M00252	V$TATA_01	0.815022	160	(+)	STATAAAWRNNNNNN	ACATAAATAAACTTA
240	M00100	V$CDXA_01	1	161	(-)	MTTTATR	CATAAAT
241	M00101	V$CDXA_02	0.997531	161	(-)	WWTWMTR	CATAAAT
242	M00096	V$PBX1_01	0.914327	162	(+)	ANCAATCAW	ATAAATAAA
243	M00268	V$XFD2_01	0.8516	163	(+)	WNWATAAACAWNNR	TAAATAAACTTATT
244	M00269	V$XFD3_01	0.781831	163	(+)	WNWGTMAACAWWMW	TAAATAAACTTATT
245	M00129	V$HFH1_01	0.880455	164	(-)	NAWTGTTTATWT	AAATAAACTTAT
246	M00130	V$HFH2_01	0.897672	164	(-)	NAWTGTTTRTTT	AAATAAACTTAT
247	M00212	V$POLY_C	0.798541	164	(+)	CAATAAAACCYYYYKCTN	AAATAAACTTATTGTTTC
248	M00007	V$ELK1_01	0.761857	166	(-)	NNNACMGGAAGTNCNN	ATAAACTTATTGTTTC
249	M00183	V$MYB_Q6	0.826971	166	(+)	NNNAACKGNC	ATAAACTTAT
250	M00099	V$S8_01	0.814918	168	(-)	WNNANYYAATTANYNN	AAACTTATTGTTTCAA
251	M00148	V$SRY_01	0.924031	168	(+)	AAACWAM	AAACTTA
252	M00206	V$HNF1_C	0.838751	170	(+)	NGTTAATKAWTNACCAM	ACTTATTGTTTCAACAC
253	M00160	V$SRY_02	0.930711	171	(-)	NWWAACAAWANN	CTTATTGTTTCA
254	M00185	V$NFY_Q6	0.82297	171	(-)	TRRCCAATSRN	CTTATTGTTTC
255	M00042	V$SOX5_01	0.951566	172	(-)	NNAACAATNN	TTATTGTTTC
256	M00116	V$CEBPA_01	0.839656	172	(+)	NNATTRCNNAANNN	TTATTGTTTCAACA
257	M00190	V$CEBP_Q2	0.825175	172	(+)	NNNTTGCNNAANNN	TTATTGTTTCAACA
258	M00206	V$HNF1_C	0.813435	172	(-)	NGTTAATKAWTNACCAM	TTATTGTTTCAACACCT
259	M00254	V$CAAT_01	0.785654	172	(-)	NNNRRCCAATSA	TTATTGTTTCAA
260	M00269	V$XFD3_01	0.823921	172	(-)	WNWGTMAACAWWMW	TTATTGTTTCAACA
261	M00148	V$SRY_01	0.910853	174	(-)	AAACWAM	ATTGTTT
262	M00281	V$RFX1_02	0.800732	174	(-)	NNGTNRCNATRGYAACNNN	ATTGTTTCAACACCTACTA
263	M00109	V$CEBPB_01	0.882863	175	(-)	RNRTKNNGMAAKNN	TTGTTTCAACACCT
264	M00117	V$CEBPB_02	0.849697	175	(+)	NKNTTGCNYAAYNN	TTGTTTCAACACCT
265	M00249	V$CHOP_01	0.782154	176	(+)	NNRTGCAATMCCC	TGTTTCAACACCT
266	M00269	V$XFD3_01	0.788846	176	(+)	WNWGTMAACAWWMW	TGTTTCAACACCTA
267	M00023	V$HOX13_01	0.724892	178	(-)	TGCNNNNWYCCYCATTAKTNNNNNMNNYCN	TTTCAACACCTACTAATTGTGTTGTGGTTA
268	M00071	V$E47_02	0.847351	179	(-)	NNNMRCAGGTGTTMNN	TTCAACACCTACTAAT
269	M00008	V$SP1_01	0.81427	180	(-)	GRGGCRGGGW	TCAACACCTA
270	M00001	V$MYOD_01	0.814764	181	(-)	SRACAGGTGKYG	CAACACCTACTA
271	M00073	V$DELTAEF1_01	0.834308	181	(+)	NNNCACCTNAN	CAACACCTACT
272	M00255	V$GC_01	0.789809	181	(-)	NRGGGGCGGGGCNK	CAACACCTACTAAT
273	M00277	V$LMO2COM_01	0.79031	181	(-)	SNNCAGGTGNNN	CAACACCTACTA
274	M00184	V$MYOD_Q6	0.812461	182	(+)	NNCANCTGNY	AACACCTACT
275	M00243	V$EGR1_01	0.763205	183	(-)	WTGCGTGGGCGK	ACACCTACTAAT
276	M00244	V$NGFIC_01	0.808619	183	(-)	WTGCGTGGGYGG	ACACCTACTAAT
277	M00246	V$EGR2_01	0.800463	183	(-)	NTGCGTRGGCGK	ACACCTACTAAT
278	M00192	V$GR_Q6	0.790179	186	(+)	NNNNNNCNNTNTGTNCTNN	CCTACTAATTGTGTTGTGG
279	M00095	V$CDP_01	0.784752	187	(+)	CCAATAATCGAT	CTACTAATTGTG
280	M00099	V$S8_01	0.873325	187	(-)	WNNANYYAATTANYNN	CTACTAATTGTGTTGT
281	M00107	V$E2_01	0.759033	187	(-)	NNACCRNNANCGGTRN	CTACTAATTGTGTTGT
282	M00137	V$OCT1_03	0.845911	187	(+)	NNNRTAATNANNN	CTACTAATTGTGT
283	M00181	V$E2_Q6	0.756203	187	(-)	NNACCRNNANCGGTRN	CTACTAATTGTGTTGT
284	M00137	V$OCT1_03	0.843145	188	(-)	NNNRTAATNANNN	TACTAATTGTGTT
285	M00160	V$SRY_02	0.861421	190	(-)	NWWAACAAWANN	CTAATTGTGTTG
286	M00162	V$OCT1_06	0.865625	190	(+)	CWNAWTKWSATRYN	CTAATTGTGTTGTG
287	M00057	V$COMP1_01	0.840958	193	(-)	NNTNWKGATTGRCNRSRANMRRNN	ATTGTGTTGTGGTTATTCATTGTA
288	M00222	V$TH1E47_01	0.796998	193	(+)	NNNNGNRTCTGGMWTT	ATTGTGTTGTGGTTAT
289	M00257	V$RREB1_01	0.785315	193	(-)	CCCCAAACMMCCCC	ATTGTGTTGTGGTT
290	M00011	V$EVI1_06	0.775619	194	(-)	ACAAGATAA	TTGTGTTGT
291	M00271	V$AML1_01	0.850984	195	(+)	TGTGGT	TGTGTT
292	M00159	V$CEBP_01	0.889789	198	(+)	NNTKTGGWNANNN	GTTGTGGTTATTC
293	M00133	V$TST1_01	0.893219	199	(-)	NNKGAWTWANANTNN	TTGTGGTTATTCATT
294	M00271	V$AML1_01	1	200	(+)	TGTGGT	TGTGGT
295	M00136	V$OCT1_02	0.843801	201	(+)	NNGAATATKCANNNN	GTGGTTATTCATTGT
296	M00206	V$HNF1_C	0.84393	201	(-)	NGTTAATKAWTNACCAM	GTGGTTATTCATTGTAT
297	M00053	V$CREL_01	0.830367	202	(+)	SGGRNWTTCC	TGGTTATTCA
298	M00132	V$HNF1_01	0.865558	203	(+)	GGTTAATNWTTAMMN	GGTTATTCATTGTAT
299	M00174	V$AP1_Q6	0.833772	203	(-)	NNTGACTCANN	GGTTATTCATT
300	M00188	V$AP1_Q4	0.79384	203	(-)	RSTGACTMANN	GGTTATTCATT
301	M00206	V$HNF1_C	0.832135	203	(+)	NGTTAATKAWTNACCAM	GGTTATTCATTGTATAT
302	M00088	V$IK3_01	0.819958	204	(-)	TNYTGGGAATACC	GTTATTCATTGTA
303	M00199	V$AP1_C	0.803207	204	(+)	NTGASTCAG	GTTATTCAT
304	M00199	V$AP1_C	0.856268	204	(-)	NTGASTCAG	GTTATTCAT
305	M00099	V$S8_01	0.79115	205	(-)	WNNANYYAATTANYNN	TTATTCATTGTATATA
306	M00104	V$CDPCR1_01	0.775317	206	(+)	NATCGATCGS	TATTCATTGT
307	M00162	V$OCT1_06	0.834375	207	(+)	CWNAWTKWSATRYN	ATTCATTGTATATA
308	M00145	V$BRN2_01	0.860191	208	(+)	NNCATNSRWAATNMRN	TTCATTGTATATAAAC
309	M00160	V$SRY_02	0.894304	208	(-)	NWWAACAAWANN	TTCATTGTATAT
310	M00042	V$SOX5_01	0.877301	209	(-)	NNAACAATNN	TCATTGTATA
311	M00138	V$OCT1_04	0.786491	209	(-)	NNNNNNNWATGCAAATNNNWNNW	TCATTGTATATAAACTATATTTG
312	M00190	V$CEBP_Q2	0.820758	209	(+)	NNNTTGCNNAANNN	TCATTGTATATAAA
313	M00253	V$CAP_01	0.902908	209	(+)	NCANNNNN	TCATTGTA
314	M00254	V$CAAT_01	0.808246	209	(-)	NNNRRCCAATSA	TCATTGTATATA
315	M00268	V$XFD2_01	0.8916	209	(-)	WNWATAAACAWNNR	TCATTGTATATAAA
316	M00129	V$HFH1_01	0.833439	210	(+)	NAWTGTTTATWT	CATTGTATATAA
317	M00269	V$XFD3_01	0.840056	211	(+)	WNWGTMAACAWWMW	ATTGTATATAAACT
318	M00216	V$TATA_C	0.889622	213	(+)	NCTATAAAAR	TGTATATAAA
319	M00252	V$TATA_01	0.874397	214	(+)	STATAAAWRNNNNNN	GTATATAAACTATAT
320	M00103	V$CLOX_01	0.771454	215	(-)	NNTATCGATTANYNW	TATATAAACTATATT
321	M00267	V$XFD1_01	0.879125	215	(+)	YAWGTAAAYAWWRY	TATATAAACTATAT
322	M00268	V$XFD2_01	0.8572	215	(+)	WNWATAAACAWNNR	TATATAAACTATAT
323	M00269	V$XFD3_01	0.798316	215	(+)	WNWGTMAACAWWMW	TATATAAACTATAT
324	M00129	V$HFH1_01	0.956357	216	(-)	NAWTGTTTATWT	ATATAAACTATA
325	M00100	V$CDXA_01	0.910741	217	(-)	MTTTATR	TATAAAC
326	M00160	V$SRY_02	0.836465	218	(+)	NWWAACAAWANN	ATAAACTATATT
327	M00231	V$MEF2_02	0.775874	218	(-)	NNNNNNKCTAWAAATAGMNNNN	ATAAACTATATTTGCTACATCC
328	M00042	V$SOX5_01	0.836293	219	(+)	NNAACAATNN	TAAACTATAT
329	M00131	V$HNF3B_01	0.881582	223	(+)	NNNTRTTTRYTY	CTATATTTGCTA
330	M00162	V$OCT1_06	0.852344	223	(+)	CWNAWTKWSATRYN	CTATATTTGCTACA
331	M00252	V$TATA_01	0.779498	223	(+)	STATAAAWRNNNNNN	CTATATTTGCTACAT
332	M00109	V$CEBPB_01	0.883606	226	(-)	RNRTKNNGMAAKNN	TATTTGCTACATCC
333	M00116	V$CEBPA_01	0.845913	226	(+)	NNATTRCNNAANNN	TATTTGCTACATCC
334	M00117	V$CEBPB_02	0.850224	226	(+)	NKNTTGCNYAAYNN	TATTTGCTACATCC
335	M00192	V$GR_Q6	0.804129	229	(+)	NNNNNNCNNTNTGTNCTNN	TTGCTACATCCTGTTTTTG
336	M00007	V$ELK1_01	0.886774	230	(-)	NNNACMGGAAGTNCNN	TGCTACATCCTGTTTT
337	M00205	V$GRE_C	0.810119	231	(+)	GGTACAANNTGTYCTK	GCTACATCCTGTTTTT
338	M00025	V$ELK1_02	0.820631	232	(-)	NNNNCCGGAARYNN	CTACATCCTGTTTT
339	M00074	V$CETS1P54_02	0.9375	232	(-)	NNAMMGGAWRWNN	CTACATCCTGTTT
340	M00075	V$GATA1_01	0.847483	232	(-)	SNNGATNNNN	CTACATCCTG
341	M00076	V$GATA2_01	0.862427	232	(-)	NNNGATRNNN	CTACATCCTG
342	M00032	V$CETS1P54_01	0.971754	233	(-)	NCMGGAWGYN	TACATCCTGT
343	M00253	V$CAP_01	0.875308	234	(+)	NCANNNNN	ACATCCTG
344	M00238	V$BARBIE_01	0.819204	235	(-)	ATNNAAAGCNGRNGG	CATCCTGTTTTTGTT
345	M00003	V$VMYB_01	0.812217	237	(-)	AAYAACGGNN	TCCTGTTTTT
346	M00129	V$HFH1_01	0.804132	237	(+)	NAWTGTTTATWT	TCCTGTTTTTGT
347	M00162	V$OCT1_06	0.81875	239	(+)	CWNAWTKWSATRYN	CTGTTTTTGTTTTA
348	M00258	V$ISRE_01	0.731018	239	(+)	CAGTTTCWCTTTYCC	CTGTTTTTGTTTTAT
349	M00062	V$IRF1_01	0.767286	240	(-)	SAAAAGYGAAACC	TGTTTTTGTTTTA
350	M00160	V$SRY_02	0.903112	241	(-)	NWWAACAAWANN	GTTTTTGTTTTA
351	M00232	V$MEF2_03	0.771232	241	(+)	NNNNNWKCTAWAAATAGMNNNN	GTTTTTGTTTTATATATACTAT
352	M00042	V$SOX5_01	0.811108	242	(-)	NNAACAATNN	TTTTTGTTTT
353	M00269	V$XFD3_01	0.807436	242	(-)	WNWGTMAACAWWMW	TTTTTGTTTTATAT
354	M00138	V$OCT1_04	0.781681	243	(-)	NNNNNNNWATGCAAATNNNWNNW	TTTTGTTTTATATATACTATATT
355	M00232	V$MEF2_03	0.772239	243	(+)	NNNNNWKCTAWAAATAGMNNNN	TTTTGTTTTATATATACTATAT
356	M00148	V$SRY_01	1	244	(-)	AAACWAM	TTTGTTT
357	M00079	V$EVI1_02	0.822274	245	(-)	AGAYAAGATAA	TTGTTTTATAT
358	M00080	V$EVI1_03	0.714815	245	(-)	AGATAAGATAA	TTGTTTTATAT
359	M00138	V$OCT1_04	0.780217	245	(-)	NNNNNNNWATGCAAATNNNWNNW	TTGTTTTATATATACTATATTTT
360	M00232	V$MEF2_03	0.780967	245	(-)	NNNNNWKCTAWAAATAGMNNNN	TTGTTTTATATATACTATATTT
361	M00233	V$MEF2_04	0.729241	245	(-)	NNTGTTACTAAAAATAGAAMNN	TTGTTTTATATATACTATATTT
362	M00160	V$SRY_02	0.770112	246	(-)	NWWAACAAWANN	TGTTTTATATAT
363	M00026	V$RSRFC4_01	0.831937	247	(+)	RNKCTATTTWTAGMWN	GTTTTATATATACTAT
364	M00026	V$RSRFC4_01	0.79651	247	(-)	RNKCTATTTWTAGMWN	GTTTTATATATACTAT
365	M00267	V$XFD1_01	0.856902	247	(-)	YAWGTAAAYAWWRY	GTTTTATATATACT
366	M00100	V$CDXA_01	0.910741	248	(+)	MTTTATR	TTTTATA
367	M00252	V$TATA_01	0.773915	248	(+)	STATAAAWRNNNNNN	TTTTATATATACTAT
368	M00267	V$XFD1_01	0.850168	249	(+)	YAWGTAAAYAWWRY	TTTATATATACTAT
369	M00269	V$XFD3_01	0.849176	249	(-)	WNWGTMAACAWWMW	TTTATATATACTAT
370	M00252	V$TATA_01	0.82238	250	(+)	STATAAAWRNNNNNN	TTATATATACTATAT
371	M00129	V$HFH1_01	0.85895	252	(-)	NAWTGTTTATWT	ATATATACTATA
372	M00160	V$SRY_02	0.795655	254	(+)	NWWAACAAWANN	ATATACTATATT
373	M00231	V$MEF2_02	0.816259	254	(-)	NNNNNNKCTAWAAATAGMNNNN	ATATACTATATTTTGTAGCGCC
374	M00232	V$MEF2_03	0.769218	254	(-)	NNNNNWKCTAWAAATAGMNNNN	ATATACTATATTTTGTAGCGCC
375	M00233	V$MEF2_04	0.734557	254	(-)	NNTGTTACTAAAAATAGAAMNN	ATATACTATATTTTGTAGCGCC
376	M00026	V$RSRFC4_01	0.793019	256	(+)	RNKCTATTTWTAGMWN	ATACTATATTTTGTAG
377	M00252	V$TATA_01	0.775184	259	(+)	STATAAAWRNNNNNN	CTATATTTTGTAGCG
378	M00011	V$EVI1_06	0.782419	261	(-)	ACAAGATAA	ATATTTTGT
379	M00045	V$E4BP4_01	0.781945	262	(+)	NRTTAYGTAAYN	TATTTTGTAGCG
380	M00160	V$SRY_02	0.775396	262	(-)	NWWAACAAWANN	TATTTTGTAGCG
381	M00260	V$HLF_01	0.82593	263	(-)	RTTACRYAAT	ATTTTGTAGC
382	M00180	V$E2F_Q6	0.77693	264	(-)	NNGCGCGAAANTK	TTTTGTAGCGCCA
383	M00050	V$E2F_02	0.748403	265	(+)	TTTSGCGC	TTTGTAGC
384	M00050	V$E2F_02	0.762288	267	(+)	TTTSGCGC	TGTAGCGC
385	M00072	V$CP2_01	0.8006	267	(+)	GCNMNAMCMAG	TGTAGCGCCAG
386	M00177	V$CREB_Q2	0.774825	267	(-)	NSTGACGTAANN	TGTAGCGCCAGC
387	M00178	V$CREB_Q4	0.781424	267	(-)	NSTGACGTMANN	TGTAGCGCCAGC
388	M00179	V$CREBP1_Q2	0.751226	267	(-)	NSTGACGTMASN	TGTAGCGCCAGC
389	M00005	V$AP4_01	0.760375	270	(+)	WGARYCAGCTGYGGNCNK	AGCGCCAGCGGCCATTTT
390	M00004	V$CMYB_01	0.755474	271	(-)	NCNRNNGRCNGTTGGKGG	GCGCCAGCGGCCATTTTG
391	M00050	V$E2F_02	0.743405	271	(-)	TTTSGCGC	GCGCCAGC
392	M00075	V$GATA1_01	0.796644	272	(-)	SNNGATNNNN	CGCCAGCGGC
393	M00189	V$AP2_Q6	0.805607	272	(+)	MKCCCSCNGGCG	CGCCAGCGGCCA
394	M00277	V$LMO2COM_01	0.792732	272	(+)	SNNCAGGTGNNN	CGCCAGCGGCCA
395	M00175	V$AP4_Q5	0.785909	273	(+)	NNCAGCTGNN	GCCAGCGGCC
396	M00175	V$AP4_Q5	0.823721	273	(-)	NNCAGCTGNN	GCCAGCGGCC
397	M00176	V$AP4_Q6	0.802556	273	(+)	CWCAGCTGGN	GCCAGCGGCC
398	M00176	V$AP4_Q6	0.823854	273	(-)	CWCAGCTGGN	GCCAGCGGCC
399	M00184	V$MYOD_Q6	0.80475	273	(+)	NNCANCTGNY	GCCAGCGGCC
400	M00184	V$MYOD_Q6	0.784392	273	(-)	NNCANCTGNY	GCCAGCGGCC
401	M00185	V$NFY_Q6	0.773895	273	(-)	TRRCCAATSRN	GCCAGCGGCCA
402	M00227	V$VMYB_02	0.837545	273	(+)	NSYAACGGN	GCCAGCGGC
403	M00069	V$YY1_02	0.873617	275	(+)	NNNCGGCCATCTTGNCTSNW	CAGCGGCCATTTTGTAGCTT
404	M00059	V$YY1_01	0.856488	276	(+)	NNNNNCCATNTWNNNWN	AGCGGCCATTTTGTAGC
405	M00206	V$HNF1_C	0.814873	279	(+)	NGTTAATKAWTNACCAM	GGCCATTTTGTAGCTTC
406	M00253	V$CAP_01	0.878758	281	(+)	NCANNNNN	CCATTTTG
407	M00045	V$E4BP4_01	0.779983	282	(+)	NRTTAYGTAAYN	CATTTTGTAGCT
408	M00160	V$SRY_02	0.77246	282	(-)	NWWAACAAWANN	CATTTTGTAGCT
409	M00260	V$HLF_01	0.82593	283	(-)	RTTACRYAAT	ATTTTGTAGC
410	M00050	V$E2F_02	0.748403	285	(+)	TTTSGCGC	TTTGTAGC
411	M00147	V$HSF2_01	0.82366	287	(-)	NGAANNWTCK	TGTAGCTTCA
412	M00114	V$TAXCREB_01	0.710909	288	(-)	GGGGGTTGACGYANA	GTAGCTTCAACCGAA
413	M00113	V$CREB_02	0.804365	289	(-)	NNGNTGACGYNN	TAGCTTCAACCG
414	M00227	V$VMYB_02	0.857702	293	(+)	NSYAACGGN	TTCAACCGA
415	M00107	V$E2_01	0.867657	295	(+)	NNACCRNNANCGGTRN	CAACCGAATTCGGTTG
416	M00107	V$E2_01	0.867657	295	(-)	NNACCRNNANCGGTRN	CAACCGAATTCGGTTG
417	M00181	V$E2_Q6	0.881402	295	(+)	NNACCRNNANCGGTRN	CAACCGAATTCGGTTG
418	M00181	V$E2_Q6	0.881402	295	(-)	NNACCRNNANCGGTRN	CAACCGAATTCGGTTG
419	M00004	V$CMYB_01	0.760893	297	(+)	NCNRNNGRCNGTTGGKGG	ACCGAATTCGGTTGCATG
420	M00200	V$CAAT_C	0.747296	299	(-)	ACCAATCANCNNGCYYSNCNCWNNT	CGAATTCGGTTGCATGCTTTTTGGC
421	M00210	V$OCT_C	0.776858	303	(+)	CTNATTTGCATAY	TTCGGTTGCATGC
422	M00227	V$VMYB_02	0.888989	304	(-)	NSYAACGGN	TCGGTTGCA
423	M00280	V$RFX1_01	0.761437	305	(-)	NNGTNRCNWRGYAACNN	CGGTTGCATGCTTTTTG
424	M00007	V$ELK1_01	0.773547	306	(-)	NNNACMGGAAGTNCNN	GGTTGCATGCTTTTTG
425	M00272	V$P53_02	0.878957	308	(+)	NGRCWTGYCY	TTGCATGCTT
426	M00272	V$P53_02	0.791325	308	(-)	NGRCWTGYCY	TTGCATGCTT
427	M00116	V$CEBPA_01	0.815018	316	(+)	NNATTRCNNAANNN	TTTTTGGCACAAAA
428	M00109	V$CEBPB_01	0.811293	317	(-)	RNRTKNNGMAAKNN	TTTTGGCACAAAAT
429	M00193	V$NF1_Q6	0.848791	317	(+)	NNTTGGCNNNNNNCCNNN	TTTTGGCACAAAATGTGT
430	M00050	V$E2F_02	0.871702	318	(+)	TTTSGCGC	TTTGGCAC
431	M00141	V$LYF1_01	0.836954	318	(+)	TTTGGGAGR	TTTGGCACA
432	M00192	V$GR_Q6	0.808873	319	(+)	NNNNNNCNNTNTGTNCTNN	TTGGCACAAAATGTGTTTT
433	M00192	V$GR_Q6	0.800502	319	(-)	NNNNNNCNNTNTGTNCTNN	TTGGCACAAAATGTGTTTT
434	M00160	V$SRY_02	0.768937	320	(+)	NWWAACAAWANN	TGGCACAAAATG
435	M00180	V$E2F_Q6	0.732837	320	(+)	NNGCGCGAAANTK	TGGCACAAAATGT
436	M00235	V$AHRARNT_01	0.775936	320	(-)	KNNKNNTYGCGTGCMS	TGGCACAAAATGTGTT
437	M00059	V$YY1_01	0.772936	321	(-)	NNNNNCCATNTWNNNWN	GGCACAAAATGTGTTTT
438	M00192	V$GR_Q6	0.784598	321	(+)	NNNNNNCNNTNTGTNCTNN	GGCACAAAATGTGTTTTTT
439	M00205	V$GRE_C	0.873518	321	(+)	GGTACAANNTGTYCTK	GGCACAAAATGTGTTT
440	M00216	V$TATA_C	0.775284	321	(+)	NCTATAAAAR	GGCACAAAAT
441	M00050	V$E2F_02	0.762288	322	(-)	TTTSGCGC	GCACAAAA
442	M00181	V$E2_Q6	0.747325	322	(-)	NNACCRNNANCGGTRN	GCACAAAATGTGTTTT
443	M00212	V$POLY_C	0.778985	323	(-)	CAATAAAACCYYYYKCTN	CACAAAATGTGTTTTTTT
444	M00122	V$USF_02	0.76445	324	(+)	NNRNCACGTGNYNN	ACAAAATGTGTTTT
445	M00122	V$USF_02	0.76445	324	(-)	NNRNCACGTGNYNN	ACAAAATGTGTTTT
446	M00001	V$MYOD_01	0.861417	325	(+)	SRACAGGTGKYG	CAAAATGTGTTT
447	M00160	V$SRY_02	0.76512	325	(-)	NWWAACAAWANN	CAAAATGTGTTT
448	M00162	V$OCT1_06	0.873437	325	(+)	CWNAWTKWSATRYN	CAAAATGTGTTTTT
449	M00272	V$P53_02	0.807444	327	(+)	NGRCWTGYCY	AAATGTGTTT
450	M00138	V$OCT1_04	0.793601	329	(+)	NNNNNNNWATGCAAATNNNWNNW	ATGTGTTTTTTTAAATAGTTCTA
451	M00138	V$OCT1_04	0.847762	330	(-)	NNNNNNNWATGCAAATNNNWNNW	TGTGTTTTTTTAAATAGTTCTAT
452	M00148	V$SRY_01	0.963953	330	(-)	AAACWAM	TGTGTTT
453	M00231	V$MEF2_02	0.857168	330	(+)	NNNNNNKCTAWAAATAGMNNNN	TGTGTTTTTTTAAATAGTTCTA
454	M00232	V$MEF2_03	0.870426	330	(+)	NNNNNWKCTAWAAATAGMNNNN	TGTGTTTTTTTAAATAGTTCTA
455	M00233	V$MEF2_04	0.799747	330	(+)	NNTGTTACTAAAAATAGAAMNN	TGTGTTTTTTTAAATAGTTCTA
456	M00271	V$AML1_01	0.850984	330	(+)	TGTGGT	TGTGTT
457	M00116	V$CEBPA_01	0.825186	332	(-)	NNATTRCNNAANNN	TGTTTTTTTAAATA
458	M00160	V$SRY_02	0.806518	332	(-)	NWWAACAAWANN	TGTTTTTTTAAA
459	M00269	V$XFD3_01	0.808488	332	(-)	WNWGTMAACAWWMW	TGTTTTTTTAAATA
460	M00026	V$RSRFC4_01	0.806806	334	(-)	RNKCTATTTWTAGMWN	TTTTTTTAAATAGTTC
461	M00099	V$S8_01	0.774968	334	(+)	WNNANYYAATTANYNN	TTTTTTTAAATAGTTC
462	M00216	V$TATA_C	0.750726	335	(+)	NCTATAAAAR	TTTTTTAAAT
463	M00099	V$S8_01	0.787611	336	(-)	WNNANYYAATTANYNN	TTTTTAAATAGTTCTA
464	M00205	V$GRE_C	0.778024	336	(+)	GGTACAANNTGTYCTK	TTTTTAAATAGTTCTA
465	M00216	V$TATA_C	0.768154	336	(+)	NCTATAAAAR	TTTTTAAATA
466	M00252	V$TATA_01	0.78914	337	(+)	STATAAAWRNNNNNN	TTTTAAATAGTTCTA
467	M00100	V$CDXA_01	0.937224	338	(-)	MTTTATR	TTTAAAT
468	M00160	V$SRY_02	0.76424	340	(-)	NWWAACAAWANN	TAAATAGTTCTA
469	M00035	V$VMAF_01	0.855537	344	(-)	NNNTGCTGACTCAGCANNN	TAGTTCTATGTCAGCAACT
470	M00251	V$XBP1_01	0.758974	344	(-)	NNGNTGACGTGKNNNWT	TAGTTCTATGTCAGCAA
471	M00156	V$RORA1_01	0.794723	345	(+)	NWAWNNAGGTCAN	AGTTCTATGTCAG
472	M00017	V$ATF_01	0.764228	346	(-)	CNSTGACGTNNNYC	GTTCTATGTCAGCA
473	M00177	V$CREB_Q2	0.860353	347	(-)	NSTGACGTAANN	TTCTATGTCAGC
474	M00178	V$CREB_Q4	0.835437	347	(-)	NSTGACGTMANN	TTCTATGTCAGC
475	M00179	V$CREBP1_Q2	0.810711	347	(-)	NSTGACGTMASN	TTCTATGTCAGC
476	M00280	V$RFX1_01	0.758982	347	(+)	NNGTNRCNWRGYAACNN	TTCTATGTCAGCAACTA
477	M00172	V$AP1FJ_Q2	0.926498	348	(-)	RSTGACTNMNW	TCTATGTCAGC
478	M00173	V$AP1_Q2	0.92123	348	(-)	RSTGACTNMNW	TCTATGTCAGC
479	M00174	V$AP1_Q6	0.845807	348	(-)	NNTGACTCANN	TCTATGTCAGC
480	M00188	V$AP1_Q4	0.858493	348	(-)	RSTGACTMANN	TCTATGTCAGC
481	M00039	V$CREB_01	0.817013	349	(-)	TGACGTMA	CTATGTCA
482	M00040	V$CREBP1_01	0.769948	349	(-)	TTACGTAA	CTATGTCA
483	M00098	V$PAX2_01	0.75477	349	(+)	NNNNGTCANGNRTKANNNN	CTATGTCAGCAACTATGGT
484	M00113	V$CREB_02	0.800158	349	(-)	NNGNTGACGYNN	CTATGTCAGCAA
485	M00199	V$AP1_C	0.7793	349	(+)	NTGASTCAG	CTATGTCAG
486	M00269	V$XFD3_01	0.844265	350	(+)	WNWGTMAACAWWMW	TATGTCAGCAACTA
487	M00005	V$AP4_01	0.785879	351	(-)	WGARYCAGCTGYGGNCNK	ATGTCAGCAACTATGGTT
488	M00175	V$AP4_Q5	0.801143	353	(+)	NNCAGCTGNN	GTCAGCAACT
489	M00250	V$GFI1_01	0.764979	353	(-)	NNNNNNNAAATCASWGYNNNNNNN	GTCAGCAACTATGGTTTAAACTTG
490	M00004	V$CMYB_01	0.746586	354	(-)	NCNRNNGRCNGTTGGKGG	TCAGCAACTATGGTTTAA
491	M00107	V$E2_01	0.770783	354	(-)	NNACCRNNANCGGTRN	TCAGCAACTATGGTTT
492	M00181	V$E2_Q6	0.781698	354	(-)	NNACCRNNANCGGTRN	TCAGCAACTATGGTTT
493	M00253	V$CAP_01	0.896994	354	(+)	NCANNNNN	TCAGCAAC
494	M00001	V$MYOD_01	0.796063	355	(-)	SRACAGGTGKYG	CAGCAACTATGG
495	M00059	V$YY1_01	0.801114	355	(-)	NNNNNCCATNTWNNNWN	CAGCAACTATGGTTTAA
496	M00183	V$MYB_Q6	0.820332	356	(+)	NNNAACKGNC	AGCAACTATG
497	M00241	V$NKX25_02	0.858671	358	(-)	CWTAATTG	CAACTATG
498	M00076	V$GATA2_01	0.787551	359	(-)	NNNGATRNNN	AACTATGGTT
499	M00160	V$SRY_02	0.837933	360	(-)	NWWAACAAWANN	ACTATGGTTTAA
500	M00042	V$SOX5_01	0.841782	361	(-)	NNAACAATNN	CTATGGTTTA
501	M00056	V$MYOGNF1_01	0.763786	361	(+)	CRSCTGTNNNNTTTGGCACNSNGCCARNN	CTATGGTTTAAACTTGTACGTTTCCTGCT
502	M00269	V$XFD3_01	0.793406	361	(-)	WNWGTMAACAWWMW	CTATGGTTTAAACT
503	M00133	V$TST1_01	0.871785	362	(+)	NNKGAWTWANANTNN	TATGGTTTAAACTTG
504	M00271	V$AML1_01	0.873587	362	(+)	TGTGGT	TATGGT
505	M00216	V$TATA_C	0.777132	365	(+)	NCTATAAAAR	GGTTTAAACT
506	M00236	V$ARNT_01	0.777445	366	(+)	NNNNNCACGTGNNNNN	GTTTAAACTTGTACGT
507	M00183	V$MYB_Q6	0.849378	368	(+)	NNNAACKGNC	TTAAACTTGT
508	M00011	V$EVI1_06	0.825401	369	(-)	ACAAGATAA	TAAACTTGT
509	M00107	V$E2_01	0.808025	369	(-)	NNACCRNNANCGGTRN	TAAACTTGTACGTTTC
510	M00272	V$P53_02	0.814185	370	(+)	NGRCWTGYCY	AAACTTGTAC
511	M00272	V$P53_02	0.839977	370	(-)	NGRCWTGYCY	AAACTTGTAC
512	M00062	V$IRF1_01	0.747212	372	(-)	SAAAAGYGAAACC	ACTTGTACGTTTC
513	M00063	V$IRF2_01	0.750776	372	(-)	GAAAAGYGAAASY	ACTTGTACGTTTC
514	M00007	V$ELK1_01	0.791583	376	(-)	NNNACMGGAAGTNCNN	GTACGTTTCCTGCTTG
515	M00281	V$RFX1_02	0.803314	377	(-)	NNGTNRCNATRGYAACNNN	TACGTTTCCTGCTTGCCAT
516	M00025	V$ELK1_02	0.860116	378	(-)	NNNNCCGGAARYNN	ACGTTTCCTGCTTG
517	M00074	V$CETS1P54_02	0.86551	378	(-)	NNAMMGGAWRWNN	ACGTTTCCTGCTT
518	M00180	V$E2F_Q6	0.746419	378	(-)	NNGCGCGAAANTK	ACGTTTCCTGCTT
519	M00280	V$RFX1_01	0.818121	378	(-)	NNGTNRCNWRGYAACNN	ACGTTTCCTGCTTGCCA
520	M00032	V$CETS1P54_01	0.924498	379	(-)	NCMGGAWGYN	CGTTTCCTGC
521	M00108	V$NRF2_01	0.782461	379	(-)	ACCGGAAGNS	CGTTTCCTGC
522	M00262	V$STAF_01	0.743931	379	(+)	NTTWCCCANMATGCAYYRCGNY	CGTTTCCTGCTTGCCATGCGTG
523	M00264	V$STAF_02	0.779379	379	(+)	MNTTCCCAKMATKCMWNGCRN	CGTTTCCTGCTTGCCATGCGT
524	M00193	V$NF1_Q6	0.812978	380	(-)	NNTTGGCNNNNNNCCNNN	GTTTCCTGCTTGCCATGC
525	M00050	V$E2F_02	0.828381	381	(+)	TTTSGCGC	TTTCCTGC
526	M00162	V$OCT1_06	0.855469	385	(+)	CWNAWTKWSATRYN	CTGCTTGCCATGCG
527	M00272	V$P53_02	0.831477	385	(+)	NGRCWTGYCY	CTGCTTGCCA
528	M00280	V$RFX1_01	0.775497	386	(-)	NNGTNRCNWRGYAACNN	TGCTTGCCATGCGTGCC
529	M00098	V$PAX2_01	0.761652	387	(+)	NNNNGTCANGNRTKANNNN	GCTTGCCATGCGTGCCAAA
530	M00072	V$CP2_01	0.786021	388	(-)	GCNMNAMCMAG	CTTGCCATGCG
531	M00235	V$AHRARNT_01	0.815838	388	(+)	KNNKNNTYGCGTGCMS	CTTGCCATGCGTGCCA
532	M00122	V$USF_02	0.774083	389	(+)	NNRNCACGTGNYNN	TTGCCATGCGTGCC
533	M00122	V$USF_02	0.774083	389	(-)	NNRNCACGTGNYNN	TTGCCATGCGTGCC
534	M00193	V$NF1_Q6	0.87389	389	(-)	NNTTGGCNNNNNNCCNNN	TTGCCATGCGTGCCAAAT
535	M00055	V$NMYC_01	0.765207	390	(+)	NNNCACGTGNNN	TGCCATGCGTGC
536	M00055	V$NMYC_01	0.784063	390	(-)	NNNCACGTGNNN	TGCCATGCGTGC
537	M00076	V$GATA2_01	0.780785	390	(+)	NNNGATRNNN	TGCCATGCGT
538	M00055	V$NMYC_01	0.75517	392	(+)	NNNCACGTGNNN	CCATGCGTGCCA
539	M00272	V$P53_02	0.826788	394	(+)	NGRCWTGYCY	ATGCGTGCCA
540	M00008	V$SP1_01	0.797282	395	(-)	GRGGCRGGGW	TGCGTGCCAA
541	M00109	V$CEBPB_01	0.816989	395	(-)	RNRTKNNGMAAKNN	TGCGTGCCAAATCC
542	M00117	V$CEBPB_02	0.84417	395	(+)	NKNTTGCNYAAYNN	TGCGTGCCAAATCC
543	M00162	V$OCT1_06	0.808203	395	(-)	CWNAWTKWSATRYN	TGCGTGCCAAATCC
544	M00250	V$GFI1_01	0.816051	396	(+)	NNNNNNNAAATCASWGYNNNNNNN	GCGTGCCAAATCCCTGTTTTCCTG
545	M00141	V$LYF1_01	0.832354	397	(-)	TTTGGGAGR	CGTGCCAAA
546	M00222	V$TH1E47_01	0.796998	397	(-)	NNNNGNRTCTGGMWTT	CGTGCCAAATCCCTGT
547	M00050	V$E2F_02	0.871702	398	(-)	TTTSGCGC	GTGCCAAA
548	M00033	V$P300_01	0.810157	399	(-)	NNNRGGAGTNNNNS	TGCCAAATCCCTGT
549	M00208	V$NFKB_C	0.787238	399	(-)	NGGGACTTTCCA	TGCCAAATCCCT
550	M00007	V$ELK1_01	0.761857	400	(-)	NNNACMGGAAGTNCNN	GCCAAATCCCTGTTTT
551	M00200	V$CAAT_C	0.733681	400	(+)	ACCAATCANCNNGCYYSNCNCWNNT	GCCAAATCCCTGTTTTCCTGACCTG
552	M00075	V$GATA1_01	0.835143	401	(-)	SNNGATNNNN	CCAAATCCCT
553	M00076	V$GATA2_01	0.839423	401	(-)	NNNGATRNNN	CCAAATCCCT
554	M00077	V$GATA3_01	0.860877	401	(-)	NNGATARNG	CCAAATCCC
555	M00162	V$OCT1_06	0.800781	402	(-)	CWNAWTKWSATRYN	CAAATCCCTGTTTT
556	M00191	V$ER_Q6	0.814639	407	(+)	NNARGNNANNNTGACCYNN	CCCTGTTTTCCTGACCTGC
557	M00127	V$GATA1_03	0.827046	408	(-)	RNSNNGATAANNGN	CCTGTTTTCCTGAC
558	M00025	V$ELK1_02	0.783594	410	(-)	NNNNCCGGAARYNN	TGTTTTCCTGACCT
559	M00074	V$CETS1P54_02	0.88449	410	(-)	NNAMMGGAWRWNN	TGTTTTCCTGACC
560	M00088	V$IK3_01	0.794346	410	(-)	TNYTGGGAATACC	TGTTTTCCTGACC
561	M00109	V$CEBPB_01	0.813026	410	(-)	RNRTKNNGMAAKNN	TGTTTTCCTGACCT
562	M00032	V$CETS1P54_01	0.87887	411	(-)	NCMGGAWGYN	GTTTTCCTGA
563	M00087	V$IK2_01	0.89856	411	(-)	NNNYGGGAWNNN	GTTTTCCTGACC
564	M00262	V$STAF_01	0.761994	412	(+)	NTTWCCCANMATGCAYYRCGNY	TTTTCCTGACCTGCACTGCTTG
565	M00141	V$LYF1_01	0.853565	413	(-)	TTTGGGAGR	TTTCCTGAC
566	M00239	V$T3R_01	0.751656	413	(-)	SNNTRAGGTCACGSNN	TTTCCTGACCTGCACT
567	M00073	V$DELTAEF1_01	0.84243	416	(+)	NNNCACCTNAN	CCTGACCTGCA
568	M00156	V$RORA1_01	0.812878	417	(-)	NWAWNNAGGTCAN	CTGACCTGCACTG
569	M00107	V$E2_01	0.751053	418	(-)	NNACCRNNANCGGTRN	TGACCTGCACTGCTTG
570	M00181	V$E2_Q6	0.790576	418	(-)	NNACCRNNANCGGTRN	TGACCTGCACTGCTTG
571	M00272	V$P53_02	0.797773	418	(+)	NGRCWTGYCY	TGACCTGCAC
572	M00249	V$CHOP_01	0.785558	420	(+)	NNRTGCAATMCCC	ACCTGCACTGCTT
573	M00033	V$P300_01	0.838105	421	(-)	NNNRGGAGTNNNNS	CCTGCACTGCTTGC
574	M00193	V$NF1_Q6	0.880931	422	(-)	NNTTGGCNNNNNNCCNNN	CTGCACTGCTTGCCAACC
575	M00237	V$AHRARNT_02	0.714286	422	(+)	GRGKATYGCGTGMSWNSCC	CTGCACTGCTTGCCAACCA
576	M00253	V$CAP_01	0.886151	424	(+)	NCANNNNN	GCACTGCT
577	M00280	V$RFX1_01	0.77081	424	(+)	NNGTNRCNWRGYAACNN	GCACTGCTTGCCAACCA
578	M00209	V$NFY_C	0.792913	426	(+)	NCTGATTGGYTASY	ACTGCTTGCCAACC
579	M00272	V$P53_02	0.831477	427	(+)	NGRCWTGYCY	CTGCTTGCCA
580	M00109	V$CEBPB_01	0.814512	428	(-)	RNRTKNNGMAAKNN	TGCTTGCCAACCAT
581	M00116	V$CEBPA_01	0.817364	428	(+)	NNATTRCNNAANNN	TGCTTGCCAACCAT
582	M00209	V$NFY_C	0.801037	429	(-)	NCTGATTGGYTASY	GCTTGCCAACCATT
583	M00141	V$LYF1_01	0.883465	430	(-)	TTTGGGAGR	CTTGCCAAC
584	M00262	V$STAF_01	0.741763	430	(+)	NTTWCCCANMATGCAYYRCGNY	CTTGCCAACCATTCCATTGTTT
585	M00084	V$MZF1_02	0.815296	431	(-)	KNNNKAGGGGNAA	TTGCCAACCATTC
586	M00008	V$SP1_01	0.782276	432	(-)	GRGGCRGGGW	TGCCAACCAT
588	M00104	V$CDPCR1_01	0.795506	433	(-)	NATCGATCGS	GCCAACCATT
589	M00209	V$NFY_C	0.780121	433	(-)	NCTGATTGGYTASY	GCCAACCATTCCAT
590	M00254	V$CAAT_01	0.81333	433	(+)	NNNRRCCAATSA	GCCAACCATTCC
591	M00106	V$CDPCR3HD_01	0.834487	435	(+)	NATYGATSSS	CAACCATTCC
592	M00255	V$GC_01	0.78246	435	(-)	NRGGGGCGGGGCNK	CAACCATTCCATTG
593	M00162	V$OCT1_06	0.842578	437	(-)	CWNAWTKWSATRYN	ACCATTCCATTGTT
594	M00059	V$YY1_01	0.812254	438	(+)	NNNNNCCATNTWNNNWN	CCATTCCATTGTTTTTT
595	M00253	V$CAP_01	0.873829	438	(+)	NCANNNNN	CCATTCCA
596	M00003	V$VMYB_01	0.828701	441	(-)	AAYAACGGNN	TTCCATTGTT
597	M00104	V$CDPCR1_01	0.770107	442	(-)	NATCGATCGS	TCCATTGTTT
598	M00160	V$SRY_02	0.947446	442	(-)	NWWAACAAWANN	TCCATTGTTTTT
599	M00042	V$SOX5_01	0.949629	443	(-)	NNAACAATNN	CCATTGTTTT
600	M00253	V$CAP_01	0.886151	443	(+)	NCANNNNN	CCATTGTT
601	M00129	V$HFH1_01	0.841872	444	(+)	NAWTGTTTATWT	CATTGTTTTTTA
602	M00130	V$HFH2_01	0.891744	444	(+)	NAWTGTTTRTTT	CATTGTTTTTTA
603	M00134	V$HNF4_01	0.760436	444	(-)	NNNRGGNCAAAGKTCANNN	CATTGTTTTTTACACTGCA
604	M00148	V$SRY_01	0.910853	445	(-)	AAACWAM	ATTGTTT
605	M00268	V$XFD2_01	0.8324	446	(-)	WNWATAAACAWNNR	TTGTTTTTTACACT
606	M00269	V$XFD3_01	0.884602	446	(-)	WNWGTMAACAWWMW	TTGTTTTTTACACT
607	M00129	V$HFH1_01	0.781784	447	(+)	NAWTGTTTATWT	TGTTTTTTACAC
608	M00042	V$SOX5_01	0.798192	452	(+)	NNAACAATNN	TTTACACTGC
609	M00262	V$STAF_01	0.738439	452	(-)	NTTWCCCANMATGCAYYRCGNY	TTTACACTGCACTATGTGCAAC
613	M00126	V$GATA1_02	0.777188	459	(-)	NNNNNGATANKGNN	TGCACTATGTGCAA
614	M00242	V$PPARA_01	0.73171	459	(-)	CWRAWCTAGGNCAAAGGTCA	TGCACTATGTGCAACTACTG
615	M00253	V$CAP_01	0.883687	460	(+)	NCANNNNN	GCACTATG
616	M00076	V$GATA2_01	0.858818	461	(-)	NNNGATRNNN	CACTATGTGC
617	M00135	V$OCT1_01	0.743037	461	(+)	NNNNWTATGCAAATNTNNN	CACTATGTGCAACTACTGA
618	M00278	V$LMO2COM_02	0.801887	461	(-)	NMGATANSG	CACTATGTG
619	M00260	V$HLF_01	0.838967	464	(-)	RTTACRYAAT	TATGTGCAAC
620	M00249	V$CHOP_01	0.827377	465	(+)	NNRTGCAATMCCC	ATGTGCAACTACT
621	M00033	V$P300_01	0.809475	467	(-)	NNNRGGAGTNNNNS	GTGCAACTACTGAA
622	M00183	V$MYB_Q6	0.83195	468	(+)	NNNAACKGNC	TGCAACTACT
623	M00227	V$VMYB_02	0.792118	468	(+)	NSYAACGGN	TGCAACTAC
624	M00003	V$VMYB_01	0.795734	471	(+)	AAYAACGGNN	AACTACTGAA
625	M00250	V$GFI1_01	0.795048	471	(+)	NNNNNNNAAATCASWGYNNNNNNN	AACTACTGAATCACTATGTACATT
626	M00037	V$NFE2_01	0.887394	474	(+)	TGCTGASTCAY	TACTGAATCAC
627	M00172	V$AP1FJ_Q2	0.908202	475	(-)	RSTGACTNMNW	ACTGAATCACT
628	M00173	V$AP1_Q2	0.821669	475	(+)	RSTGACTNMNW	ACTGAATCACT
629	M00173	V$AP1_Q2	0.923865	475	(-)	RSTGACTNMNW	ACTGAATCACT
630	M00174	V$AP1_Q6	0.872508	475	(+)	NNTGACTCANN	ACTGAATCACT
631	M00174	V$AP1_Q6	0.896202	475	(-)	NNTGACTCANN	ACTGAATCACT
632	M00188	V$AP1_Q4	0.825862	475	(+)	RSTGACTMANN	ACTGAATCACT
633	M00188	V$AP1_Q4	0.931382	475	(-)	RSTGACTMANN	ACTGAATCACT
634	M00075	V$GATA1_01	0.829714	476	(-)	SNNGATNNNN	CTGAATCACT
635	M00077	V$GATA3_01	0.822774	476	(-)	NNGATARNG	CTGAATCAC
636	M00192	V$GR_Q6	0.8351	476	(+)	NNNNNNCNNTNTGTNCTNN	CTGAATCACTATGTACATT
637	M00199	V$AP1_C	0.891545	476	(+)	NTGASTCAG	CTGAATCAC
638	M00199	V$AP1_C	0.872303	476	(-)	NTGASTCAG	CTGAATCAC
639	M00127	V$GATA1_03	0.787114	480	(-)	RNSNNGATAANNGN	ATCACTATGTACAT
640	M00135	V$OCT1_01	0.748951	480	(+)	NNNNWTATGCAAATNTNNN	ATCACTATGTACATTGTGT
641	M00136	V$OCT1_02	0.777748	480	(+)	NNGAATATKCANNNN	ATCACTATGTACATT
642	M00253	V$CAP_01	0.920651	481	(+)	NCANNNNN	TCACTATG
643	M00248	V$OCT1_07	0.852025	483	(+)	TNTATGNTAATT	ACTATGTACATT
644	M00059	V$YY1_01	0.801114	485	(+)	NNNNNCCATNTWNNNWN	TATGTACATTGTGTCAT
645	M00192	V$GR_Q6	0.853795	485	(+)	NNNNNNCNNTNTGTNCTNN	TATGTACATTGTGTCATAT
646	M00192	V$GR_Q6	0.778181	485	(-)	NNNNNNCNNTNTGTNCTNN	TATGTACATTGTGTCATAT
647	M00007	V$ELK1_01	0.793587	486	(-)	NNNACMGGAAGTNCNN	ATGTACATTGTGTCAT
648	M00201	V$CEBP_C	0.857265	487	(-)	NGWNTKNKGYAAKNSAYA	TGTACATTGTGTCATATA
649	M00205	V$GRE_C	0.817075	487	(+)	GGTACAANNTGTYCTK	TGTACATTGTGTCATA
650	M00160	V$SRY_02	0.811803	489	(-)	NWWAACAAWANN	TACATTGTGTCA
651	M00109	V$CEBPB_01	0.882863	490	(+)	RNRTKNNGMAAKNN	ACATTGTGTCATAT
652	M00109	V$CEBPB_01	0.828133	490	(-)	RNRTKNNGMAAKNN	ACATTGTGTCATAT
653	M00116	V$CEBPA_01	0.807196	490	(+)	NNATTRCNNAANNN	ACATTGTGTCATAT
654	M00187	V$USF_Q6	0.796477	490	(-)	GYCACGTGNC	ACATTGTGTC
655	M00190	V$CEBP_Q2	0.883327	490	(+)	NNNTTGCNNAANNN	ACATTGTGTCATAT
656	M00045	V$E4BP4_01	0.78478	491	(+)	NRTTAYGTAAYN	CATTGTGTCATA
657	M00162	V$OCT1_06	0.88125	491	(+)	CWNAWTKWSATRYN	CATTGTGTCATATA
658	M00177	V$CREB_Q2	0.845615	491	(-)	NSTGACGTAANN	CATTGTGTCATA
659	M00178	V$CREB_Q4	0.830136	491	(-)	NSTGACGTMANN	CATTGTGTCATA
660	M00138	V$OCT1_04	0.812631	492	(+)	NNNNNNNWATGCAAATNNNWNNW	ATTGTGTCATATAAAATAAATCA
661	M00172	V$AP1FJ_Q2	0.854259	492	(-)	RSTGACTNMNW	ATTGTGTCATA
662	M00174	V$AP1_Q6	0.857089	492	(-)	NNTGACTCANN	ATTGTGTCATA
663	M00188	V$AP1_Q4	0.812138	492	(-)	RSTGACTMANN	ATTGTGTCATA
664	M00228	V$VBP_01	0.874206	492	(+)	GTTACRTMAK	ATTGTGTCAT
665	M00260	V$HLF_01	0.890874	492	(+)	RTTACRYAAT	ATTGTGTCAT
666	M00260	V$HLF_01	0.854418	492	(-)	RTTACRYAAT	ATTGTGTCAT
667	M00040	V$CREBP1_01	0.768851	493	(-)	TTACGTAA	TTGTGTCA
668	M00199	V$AP1_C	0.86414	493	(+)	NTGASTCAG	TTGTGTCAT
669	M00199	V$AP1_C	0.805248	493	(-)	NTGASTCAG	TTGTGTCAT
670	M00145	V$BRN2_01	0.932874	497	(+)	NNCATNSRWAATNMRN	GTCATATAAAATAAAT
673	M00252	V$TATA_01	0.785841	498	(+)	STATAAAWRNNNNNN	TCATATAAAATAAAT
674	M00162	V$OCT1_06	0.834375	499	(-)	CWNAWTKWSATRYN	CATATAAAATAAAT
675	M00216	V$TATA_C	0.855823	499	(+)	NCTATAAAAR	CATATAAAAT
676	M00079	V$EVI1_02	0.849157	500	(+)	AGAYAAGATAA	ATATAAAATAA
677	M00080	V$EVI1_03	0.809877	500	(+)	AGATAAGATAA	ATATAAAATAA
678	M00082	V$EVI1_05	0.844316	500	(+)	AGATAAGATAN	ATATAAAATAA
679	M00129	V$HFH1_01	0.812777	500	(-)	NAWTGTTTATWT	ATATAAAATAAA
680	M00160	V$SRY_02	0.791544	500	(+)	NWWAACAAWANN	ATATAAAATAAA
681	M00206	V$HNF1_C	0.796461	500	(-)	NGTTAATKAWTNACCAM	ATATAAAATAAATCACT
682	M00252	V$TATA_01	0.837097	500	(+)	STATAAAWRNNNNNN	ATATAAAATAAATCA
683	M00100	V$CDXA_01	0.910741	501	(-)	MTTTATR	TATAAAA
684	M00011	V$EVI1_06	0.775619	502	(+)	ACAAGATAA	ATAAAATAA
685	M00250	V$GFI1_01	0.866681	502	(+)	NNNNNNNAAATCASWGYNNNNNNN	ATAAAATAAATCACTATGCGCCAA
686	M00160	V$SRY_02	0.777158	503	(+)	NWWAACAAWANN	TAAAATAAATCA
687	M00124	V$PBX1_02	0.790884	504	(+)	NNMATCAATCAANNW	AAAATAAATCACTAT
688	M00103	V$CLOX_01	0.773695	505	(-)	NNTATCGATTANYNW	AAATAAATCACTATG
689	M00212	V$POLY_C	0.775881	505	(+)	CAATAAAACCYYYYKCTN	AAATAAATCACTATGCGC
690	M00252	V$TATA_01	0.800304	505	(+)	STATAAAWRNNNNNN	AAATAAATCACTATG
691	M00172	V$AP1FJ_Q2	0.864984	506	(-)	RSTGACTNMNW	AATAAATCACT
692	M00173	V$AP1_Q2	0.868814	506	(-)	RSTGACTNMNW	AATAAATCACT
693	M00174	V$AP1_Q6	0.839037	506	(-)	NNTGACTCANN	AATAAATCACT
694	M00188	V$AP1_Q4	0.861238	506	(-)	RSTGACTMANN	AATAAATCACT
695	M00075	V$GATA1_01	0.797137	507	(-)	SNNGATNNNN	ATAAATCACT
696	M00191	V$ER_Q6	0.734791	507	(+)	NNARGNNANNNTGACCYNN	ATAAATCACTATGCGCCAA
697	M00199	V$AP1_C	0.783673	507	(+)	NTGASTCAG	ATAAATCAC
698	M00162	V$OCT1_06	0.832031	508	(-)	CWNAWTKWSATRYN	TAAATCACTATGCG
699	M00193	V$NF1_Q6	0.819406	510	(-)	NNTTGGCNNNNNNCCNNN	AATCACTATGCGCCAACG
700	M00136	V$OCT1_02	0.808067	511	(+)	NNGAATATKCANNNN	ATCACTATGCGCCAA
701	M00187	V$USF_Q6	0.797596	511	(+)	GYCACGTGNC	ATCACTATGC
702	M00253	V$CAP_01	0.920651	512	(+)	NCANNNNN	TCACTATG
703	M00076	V$GATA2_01	0.873252	513	(-)	NNNGATRNNN	CACTATGCGC
704	M00201	V$CEBP_C	0.836144	514	(+)	NGWNTKNKGYAAKNSAYA	ACTATGCGCCAACGCCTT
705	M00179	V$CREBP1_Q2	0.761652	515	(-)	NSTGACGTMASN	CTATGCGCCAAC
706	M00114	V$TAXCREB_01	0.838182	516	(-)	GGGGGTTGACGYANA	TATGCGCCAACGCCT
707	M00113	V$CREB_02	0.7736	517	(-)	NNGNTGACGYNN	ATGCGCCAACGC
708	M00005	V$AP4_01	0.775937	518	(+)	WGARYCAGCTGYGGNCNK	TGCGCCAACGCCTTACAT
709	M00050	V$E2F_02	0.871702	519	(-)	TTTSGCGC	GCGCCAAC
710	M00243	V$EGR1_01	0.779072	519	(-)	WTGCGTGGGCGK	GCGCCAACGCCT
711	M00244	V$NGFIC_01	0.787659	519	(-)	WTGCGTGGGYGG	GCGCCAACGCCT
712	M00245	V$EGR3_01	0.786458	519	(-)	NTGCGTGGGCGK	GCGCCAACGCCT
713	M00246	V$EGR2_01	0.811619	519	(-)	NTGCGTRGGCGK	GCGCCAACGCCT
714	M00033	V$P300_01	0.817655	520	(-)	NNNRGGAGTNNNNS	CGCCAACGCCTTAC
715	M00075	V$GATA1_01	0.829714	520	(-)	SNNGATNNNN	CGCCAACGCC
716	M00076	V$GATA2_01	0.794317	520	(-)	NNNGATRNNN	CGCCAACGCC
717	M00255	V$GC_01	0.818226	520	(-)	NRGGGGCGGGGCNK	CGCCAACGCCTTAC
718	M00183	V$MYB_Q6	0.825726	521	(+)	NNNAACKGNC	GCCAACGCCT
719	M00227	V$VMYB_02	0.837545	521	(+)	NSYAACGGN	GCCAACGCC
720	M00201	V$CEBP_C	0.818941	524	(-)	NGWNTKNKGYAAKNSAYA	AACGCCTTACATACCGCT
721	M00162	V$OCT1_06	0.816406	525	(+)	CWNAWTKWSATRYN	ACGCCTTACATACC
722	M00162	V$OCT1_06	0.808594	526	(-)	CWNAWTKWSATRYN	CGCCTTACATACCG
723	M00215	V$SRF_C	0.754919	527	(+)	NCCWTATATGGNCWN	GCCTTACATACCGCT
724	M00045	V$E4BP4_01	0.795464	528	(+)	NRTTAYGTAAYN	CCTTACATACCG
725	M00045	V$E4BP4_01	0.87898	528	(-)	NRTTAYGTAAYN	CCTTACATACCG
726	M00105	V$CDPCR3_01	0.832525	528	(-)	CACCRATANNTATNG	CCTTACATACCGCTG
727	M00177	V$CREB_Q2	0.752597	528	(+)	NSTGACGTAANN	CCTTACATACCG
728	M00228	V$VBP_01	0.8277	529	(-)	GTTACRTMAK	CTTACATACC
729	M00040	V$CREBP1_01	0.857691	530	(+)	TTACGTAA	TTACATAC
730	M00040	V$CREBP1_01	0.746641	530	(-)	TTACGTAA	TTACATAC
731	M00008	V$SP1_01	0.781993	531	(-)	GRGGCRGGGW	TACATACCGC
732	M00071	V$E47_02	0.788726	532	(+)	NNNMRCAGGTGTTMNN	ACATACCGCTGTTAGG
733	M00003	V$VMYB_01	0.794441	535	(-)	AAYAACGGNN	TACCGCTGTT
734	M00175	V$AP4_Q5	0.896083	535	(-)	NNCAGCTGNN	TACCGCTGTT
735	M00176	V$AP4_Q6	0.895765	535	(-)	CWCAGCTGGN	TACCGCTGTT
736	M00184	V$MYOD_Q6	0.792721	535	(+)	NNCANCTGNY	TACCGCTGTT
737	M00271	V$AML1_01	0.867727	536	(-)	TGTGGT	ACCGCT
738	M00183	V$MYB_Q6	0.829046	538	(-)	NNNAACKGNC	CGCTGTTAGG
739	M00075	V$GATA1_01	0.813919	539	(+)	SNNGATNNNN	GCTGTTAGGC
740	M00076	V$GATA2_01	0.785295	539	(+)	NNNGATRNNN	GCTGTTAGGC
741	M00227	V$VMYB_02	0.857401	539	(-)	NSYAACGGN	GCTGTTAGG
742	M00050	V$E2F_02	0.743405	543	(+)	TTTSGCGC	TTAGGCAC
743	M00122	V$USF_02	0.766936	544	(+)	NNRNCACGTGNYNN	TAGGCACATATTTT
744	M00122	V$USF_02	0.766936	544	(-)	NNRNCACGTGNYNN	TAGGCACATATTTT
745	M00136	V$OCT1_02	0.776394	544	(-)	NNGAATATKCANNNN	TAGGCACATATTTTT
746	M00192	V$GR_Q6	0.774833	544	(-)	NNNNNNCNNTNTGTNCTNN	TAGGCACATATTTTTGGCT
747	M00001	V$MYOD_01	0.827165	545	(-)	SRACAGGTGKYG	AGGCACATATTT
748	M00272	V$P53_02	0.793962	545	(-)	NGRCWTGYCY	AGGCACATAT
749	M00232	V$MEF2_03	0.751427	546	(-)	NNNNNWKCTAWAAATAGMNNNN	GGCACATATTTTTGGCTTGTTT
750	M00076	V$GATA2_01	0.809202	547	(+)	NNNGATRNNN	GCACATATTT
751	M00253	V$CAP_01	0.879744	549	(+)	NCANNNNN	ACATATTT
752	M00042	V$SOX5_01	0.807556	551	(-)	NNAACAATNN	ATATTTTTGG
753	M00024	V$E2F_01	0.752695	552	(-)	TWSGCGCGAAAAYKR	TATTTTTGGCTTGTT
754	M00131	V$HNF3B_01	0.858529	552	(+)	NNNTRTTTRYTY	TATTTTTGGCTT
755	M00162	V$OCT1_06	0.821094	553	(+)	CWNAWTKWSATRYN	ATTTTTGGCTTGTT
756	M00185	V$NFY_Q6	0.781089	553	(-)	TRRCCAATSRN	ATTTTTGGCTT
757	M00254	V$CAAT_01	0.868681	554	(-)	NNNRRCCAATSA	TTTTTGGCTTGT
758	M00193	V$NF1_Q6	0.831038	555	(+)	NNTTGGCNNNNNNCCNNN	TTTTGGCTTGTTTTAACT
759	M00050	V$E2F_02	0.745904	556	(+)	TTTSGCGC	TTTGGCTT
760	M00008	V$SP1_01	0.816251	557	(+)	GRGGCRGGGW	TTGGCTTGTT
761	M00011	V$EVI1_06	0.775619	557	(-)	ACAAGATAA	TTGGCTTGT
762	M00078	V$EVI1_01	0.75851	557	(-)	WGAYAAGATAAGATAA	TTGGCTTGTTTTAACT
763	M00079	V$EVI1_02	0.77747	557	(-)	AGAYAAGATAA	TTGGCTTGTTT
764	M00138	V$OCT1_04	0.786491	558	(-)	NNNNNNNWATGCAAATNNNWNNW	TGGCTTGTTTTAACTAACCTAAT
765	M00160	V$SRY_02	0.837933	558	(-)	NWWAACAAWANN	TGGCTTGTTTTA
766	M00231	V$MEF2_02	0.771503	558	(+)	NNNNNNKCTAWAAATAGMNNNN	TGGCTTGTTTTAACTAACCTAA
767	M00232	V$MEF2_03	0.758476	558	(+)	NNNNNWKCTAWAAATAGMNNNN	TGGCTTGTTTTAACTAACCTAA
768	M00272	V$P53_02	0.935522	558	(+)	NGRCWTGYCY	TGGCTTGTTT
769	M00272	V$P53_02	0.877198	558	(-)	NGRCWTGYCY	TGGCTTGTTT
770	M00072	V$CP2_01	0.867067	561	(-)	GCNMNAMCMAG	CTTGTTTTAAC
771	M00148	V$SRY_01	0.934109	561	(-)	AAACWAM	CTTGTTT
772	M00078	V$EVI1_01	0.741769	562	(-)	WGAYAAGATAAGATAA	TTGTTTTAACTAACCT
773	M00079	V$EVI1_02	0.775976	562	(-)	AGAYAAGATAA	TTGTTTTAACT
774	M00080	V$EVI1_03	0.714815	562	(-)	AGATAAGATAA	TTGTTTTAACT
775	M00099	V$S8_01	0.849052	562	(+)	WNNANYYAATTANYNN	TTGTTTTAACTAACCT
776	M00138	V$OCT1_04	0.804475	563	(-)	NNNNNNNWATGCAAATNNNWNNW	TGTTTTAACTAACCTAATTGCAT
777	M00116	V$CEBPA_01	0.803285	564	(+)	NNATTRCNNAANNN	GTTTTAACTAACCT
778	M00116	V$CEBPA_01	0.822839	564	(-)	NNATTRCNNAANNN	GTTTTAACTAACCT
779	M00160	V$SRY_02	0.78714	566	(+)	NWWAACAAWANN	TTTAACTAACCT
780	M00183	V$MYB_Q6	0.845643	566	(+)	NNNAACKGNC	TTTAACTAAC
781	M00040	V$CREBP1_01	0.749109	567	(+)	TTACGTAA	TTAACTAA
782	M00040	V$CREBP1_01	0.749109	567	(-)	TTACGTAA	TTAACTAA
783	M00080	V$EVI1_03	0.747531	567	(-)	AGATAAGATAA	TTAACTAACCT
784	M00082	V$EVI1_05	0.786095	567	(-)	AGATAAGATAN	TTAACTAACCT
785	M00148	V$SRY_01	0.920155	568	(+)	AAACWAM	TAACTAA
786	M00076	V$GATA2_01	0.785747	569	(-)	NNNGATRNNN	AACTAACCTA
787	M00159	V$CEBP_01	0.894327	569	(-)	NNTKTGGWNANNN	AACTAACCTAATT
788	M00156	V$RORA1_01	0.760107	571	(-)	NWAWNNAGGTCAN	CTAACCTAATTGC
789	M00157	V$RORA2_01	0.796641	571	(-)	NWAWNTAGGTCAN	CTAACCTAATTGC
790	M00040	V$CREBP1_01	0.754044	572	(+)	TTACGTAA	TAACCTAA
791	M00040	V$CREBP1_01	0.783109	572	(-)	TTACGTAA	TAACCTAA
792	M00099	V$S8_01	0.899621	573	(-)	WNNANYYAATTANYNN	AACCTAATTGCATATT
793	M00135	V$OCT1_01	0.839947	573	(-)	NNNNWTATGCAAATNTNNN	AACCTAATTGCATATTTGG
794	M00137	V$OCT1_03	0.867246	574	(-)	NNNRTAATNANNN	ACCTAATTGCATA
795	M00162	V$OCT1_06	0.894531	575	(+)	CWNAWTKWSATRYN	CCTAATTGCATATT
796	M00195	V$OCT1_Q6	0.865721	575	(-)	NNNNATGCAAATNAN	CCTAATTGCATATTT
797	M00210	V$OCT_C	0.78958	575	(+)	CTNATTTGCATAY	CCTAATTGCATAT
798	M00227	V$VMYB_02	0.799639	575	(+)	NSYAACGGN	CCTAATTGC
799	M00241	V$NKX25_02	0.884009	575	(+)	CWTAATTG	CCTAATTG
800	M00249	V$CHOP_01	0.824702	575	(-)	NNRTGCAATMCCC	CCTAATTGCATAT
801	M00160	V$SRY_02	0.760129	576	(-)	NWWAACAAWANN	CTAATTGCATAT
802	M00059	V$YY1_01	0.808978	577	(+)	NNNNNCCATNTWNNNWN	TAATTGCATATTTGGCA
803	M00109	V$CEBPB_01	0.822684	577	(-)	RNRTKNNGMAAKNN	TAATTGCATATTTG
804	M00116	V$CEBPA_01	0.808369	577	(+)	NNATTRCNNAANNN	TAATTGCATATTTG
805	M00117	V$CEBPB_02	0.879968	577	(+)	NKNTTGCNYAAYNN	TAATTGCATATTTG
806	M00136	V$OCT1_02	0.894423	577	(-)	NNGAATATKCANNNN	TAATTGCATATTTGG
807	M00159	V$CEBP_01	0.896596	577	(+)	NNTKTGGWNANNN	TAATTGCATATTT
808	M00190	V$CEBP_Q2	0.873758	577	(+)	NNNTTGCNNAANNN	TAATTGCATATTTG
809	M00206	V$HNF1_C	0.817319	577	(-)	NGTTAATKAWTNACCAM	TAATTGCATATTTGGCA
810	M00035	V$VMAF_01	0.763792	578	(+)	NNNTGCTGACTCAGCANNN	AATTGCATATTTGGCATAA
811	M00045	V$E4BP4_01	0.802006	578	(-)	NRTTAYGTAAYN	AATTGCATATTT
812	M00129	V$HFH1_01	0.782838	578	(+)	NAWTGTTTATWT	AATTGCATATTT
813	M00215	V$SRF_C	0.846275	578	(-)	NCCWTATATGGNCWN	AATTGCATATTTGGC
814	M00095	V$CDP_01	0.75722	579	(-)	CCAATAATCGAT	ATTGCATATTTG
815	M00228	V$VBP_01	0.864041	579	(+)	GTTACRTMAK	ATTGCATATT
816	M00260	V$HLF_01	0.872525	579	(+)	RTTACRYAAT	ATTGCATATT
817	M00260	V$HLF_01	0.82762	579	(-)	RTTACRYAAT	ATTGCATATT
818	M00115	V$TAXCREB_02	0.634678	580	(-)	RTGACGCATAYCCCC	TTGCATATTTGGCAT
819	M00138	V$OCT1_04	0.804266	580	(-)	NNNNNNNWATGCAAATNNNWNNW	TTGCATATTTGGCATAAGGTTTA
820	M00186	V$SRF_Q6	0.816779	580	(+)	GNCCAWATAWGGMN	TTGCATATTTGGCA
821	M00186	V$SRF_Q6	0.854607	580	(-)	GNCCAWATAWGGMN	TTGCATATTTGGCA
822	M00099	V$S8_01	0.799494	581	(-)	WNNANYYAATTANYNN	TGCATATTTGGCATAA
823	M00155	V$ARP1_01	0.773884	581	(+)	TGARCCYTTGAMCCYW	TGCATATTTGGCATAA
824	M00215	V$SRF_C	0.823788	581	(+)	NCCWTATATGGNCWN	TGCATATTTGGCATA
825	M00135	V$OCT1_01	0.770507	582	(-)	NNNNWTATGCAAATNTNNN	GCATATTTGGCATAAGGTT
826	M00253	V$CAP_01	0.898965	582	(+)	NCANNNNN	GCATATTT
827	M00241	V$NKX25_02	0.858671	583	(+)	CWTAATTG	CATATTTG
828	M00109	V$CEBPB_01	0.812036	584	(+)	RNRTKNNGMAAKNN	ATATTTGGCATAAG
829	M00162	V$OCT1_06	0.813672	584	(+)	CWNAWTKWSATRYN	ATATTTGGCATAAG
830	M00109	V$CEBPB_01	0.842001	586	(-)	RNRTKNNGMAAKNN	ATTTGGCATAAGGT
831	M00193	V$NF1_Q6	0.845118	586	(+)	NNTTGGCNNNNNNCCNNN	ATTTGGCATAAGGTTTAA
832	M00007	V$ELK1_01	0.768871	587	(-)	NNNACMGGAAGTNCNN	TTTGGCATAAGGTTTA
833	M00050	V$E2F_02	0.745904	587	(+)	TTTSGCGC	TTTGGCAT
834	M00141	V$LYF1_01	0.896243	587	(+)	TTTGGGAGR	TTTGGCATA
835	M00122	V$USF_02	0.79335	588	(+)	NNRNCACGTGNYNN	TTGGCATAAGGTTT
836	M00122	V$USF_02	0.79335	588	(-)	NNRNCACGTGNYNN	TTGGCATAAGGTTT
837	M00040	V$CREBP1_01	0.768851	589	(+)	TTACGTAA	TGGCATAA
838	M00076	V$GATA2_01	0.813712	589	(+)	NNNGATRNNN	TGGCATAAGG
839	M00269	V$XFD3_01	0.793055	593	(-)	WNWGTMAACAWWMW	ATAAGGTTTAAACT
840	M00158	V$COUP_01	0.804391	596	(-)	TGAMCTTTGMMCYT	AGGTTTAAACTTCT
841	M00216	V$TATA_C	0.777132	597	(+)	NCTATAAAAR	GGTTTAAACT
842	M00183	V$MYB_Q6	0.843154	600	(+)	NNNAACKGNC	TTAAACTTCT
843	M00148	V$SRY_01	0.908527	602	(+)	AAACWAM	AAACTTC
844	M00158	V$COUP_01	0.868094	603	(-)	TGAMCTTTGMMCYT	AACTTCTAAGGCCA
845	M00215	V$SRF_C	0.789002	603	(+)	NCCWTATATGGNCWN	AACTTCTAAGGCCAA
846	M00191	V$ER_Q6	0.761644	614	(+)	NNARGNNANNNTGACCYNN	CCAACTAAATGTCACCCTA
847	M00004	V$CMYB_01	0.785389	615	(-)	NCNRNNGRCNGTTGGKGG	CAACTAAATGTCACCCTA
848	M00156	V$RORA1_01	0.792302	616	(+)	NWAWNNAGGTCAN	AACTAAATGTCAC
849	M00017	V$ATF_01	0.74482	617	(-)	CNSTGACGTNNNYC	ACTAAATGTCACCC
850	M00239	V$T3R_01	0.762635	617	(+)	SNNTRAGGTCACGSNN	ACTAAATGTCACCCTA
851	M00162	V$OCT1_06	0.817187	618	(+)	CWNAWTKWSATRYN	CTAAATGTCACCCT
852	M00177	V$CREB_Q2	0.828461	618	(-)	NSTGACGTAANN	CTAAATGTCACC
853	M00178	V$CREB_Q4	0.792781	618	(-)	NSTGACGTMANN	CTAAATGTCACC
854	M00172	V$AP1FJ_Q2	0.853628	619	(-)	RSTGACTNMNW	TAAATGTCACC
855	M00173	V$AP1_Q2	0.844802	619	(-)	RSTGACTNMNW	TAAATGTCACC
856	M00041	V$CREBP1CJUN_01	0.843889	620	(-)	TGACGTYA	AAATGTCA
857	M00113	V$CREB_02	0.798054	620	(-)	NNGNTGACGYNN	AAATGTCACCCT
858	M00059	V$YY1_01	0.772608	623	(+)	NNNNNCCATNTWNNNWN	TGTCACCCTAGTTCATA
859	M00139	V$AHR_01	0.761018	623	(-)	CYYCNRRSTNGCGTGASW	TGTCACCCTAGTTCATAC
860	M00221	V$SREBP1_02	0.795812	623	(+)	KATCACCCCAC	TGTCACCCTAG
861	M00084	V$MZF1_02	0.865784	624	(-)	KNNNKAGGGGNAA	GTCACCCTAGTTC
862	M00253	V$CAP_01	0.917201	625	(+)	NCANNNNN	TCACCCTA
863	M00097	V$PAX6_01	0.79053	629	(-)	NNNNTTCACGCWTSANTKNNN	CCTAGTTCATACATGAACTGT
864	M00183	V$MYB_Q6	0.853942	629	(-)	NNNAACKGNC	CCTAGTTCAT
865	M00059	V$YY1_01	0.788008	630	(+)	NNNNNCCATNTWNNNWN	CTAGTTCATACATGAAC
866	M00097	V$PAX6_01	0.766673	630	(+)	NNNNTTCACGCWTSANTKNNN	CTAGTTCATACATGAACTGTG
867	M00098	V$PAX2_01	0.763841	630	(+)	NNNNGTCANGNRTKANNNN	CTAGTTCATACATGAACTG
868	M00098	V$PAX2_01	0.806694	631	(-)	NNNNGTCANGNRTKANNNN	TAGTTCATACATGAACTGT
869	M00206	V$HNF1_C	0.855293	631	(-)	NGTTAATKAWTNACCAM	TAGTTCATACATGAACT
870	M00059	V$YY1_01	0.870577	633	(-)	NNNNNCCATNTWNNNWN	GTTCATACATGAACTGT
871	M00155	V$ARP1_01	0.760942	634	(+)	TGARCCYTTGAMCCYW	TTCATACATGAACTGT
872	M00215	V$SRF_C	0.768447	634	(+)	NCCWTATATGGNCWN	TTCATACATGAACTG
873	M00253	V$CAP_01	0.908822	635	(+)	NCANNNNN	TCATACAT
874	M00162	V$OCT1_06	0.816016	637	(+)	CWNAWTKWSATRYN	ATACATGAACTGTG
875	M00200	V$CAAT_C	0.718285	637	(-)	ACCAATCANCNNGCYYSNCNCWNNT	ATACATGAACTGTGTAAAGGTTAGT
876	M00129	V$HFH1_01	0.798018	639	(-)	NAWTGTTTATWT	ACATGAACTGTG
877	M00175	V$AP4_Q5	0.81012	641	(-)	NNCAGCTGNN	ATGAACTGTG
878	M00183	V$MYB_Q6	0.868465	641	(+)	NNNAACKGNC	ATGAACTGTG
879	M00109	V$CEBPB_01	0.815503	643	(+)	RNRTKNNGMAAKNN	GAACTGTGTAAAGG
880	M00134	V$HNF4_01	0.819192	644	(+)	NNNRGGNCAAAGKTCANNN	AACTGTGTAAAGGTTAGTC
881	M00159	V$CEBP_01	0.910211	645	(+)	NNTKTGGWNANNN	ACTGTGTAAAGGT
882	M00158	V$COUP_01	0.893648	646	(-)	TGAMCTTTGMMCYT	CTGTGTAAAGGTTA
883	M00199	V$AP1_C	0.799417	646	(+)	NTGASTCAG	CTGTGTAAA
884	M00199	V$AP1_C	0.780758	646	(-)	NTGASTCAG	CTGTGTAAA
885	M00269	V$XFD3_01	0.796563	647	(+)	WNWGTMAACAWWMW	TGTGTAAAGGTTAG
886	M00156	V$RORA1_01	0.779956	648	(+)	NWAWNNAGGTCAN	GTGTAAAGGTTAG
887	M00227	V$VMYB_02	0.844164	649	(+)	NSYAACGGN	TGTAAAGGT
888	M00115	V$TAXCREB_02	0.614654	650	(-)	RTGACGCATAYCCCC	GTAAAGGTTAGTCAT
889	M00129	V$HFH1_01	0.792115	651	(+)	NAWTGTTTATWT	TAAAGGTTAGTC
890	M00037	V$NFE2_01	0.792797	654	(+)	TGCTGASTCAY	AGGTTAGTCAT
891	M00162	V$OCT1_06	0.800391	654	(+)	CWNAWTKWSATRYN	AGGTTAGTCATACA
892	M00272	V$P53_02	0.806858	654	(+)	NGRCWTGYCY	AGGTTAGTCA
893	M00172	V$AP1FJ_Q2	0.835962	655	(-)	RSTGACTNMNW	GGTTAGTCATA
894	M00174	V$AP1_Q6	0.904475	655	(-)	NNTGACTCANN	GGTTAGTCATA
895	M00188	V$AP1_Q4	0.867338	655	(-)	RSTGACTMANN	GGTTAGTCATA
896	M00098	V$PAX2_01	0.796059	656	(+)	NNNNGTCANGNRTKANNNN	GTTAGTCATACATTGTTCA
897	M00199	V$AP1_C	0.918367	656	(+)	NTGASTCAG	GTTAGTCAT
898	M00199	V$AP1_C	0.89242	656	(-)	NTGASTCAG	GTTAGTCAT
899	M00192	V$GR_Q6	0.811384	658	(+)	NNNNNNCNNTNTGTNCTNN	TAGTCATACATTGTTCATT
900	M00205	V$GRE_C	0.786719	660	(+)	GGTACAANNTGTYCTK	GTCATACATTGTTCAT
901	M00023	V$HOX13_01	0.725729	661	(+)	TGCNNNNWYCCYCATTAKTNNNNNMNNYCN	TCATACATTGTTCATTTGTAAAACTGCACA
902	M00253	V$CAP_01	0.908822	661	(+)	NCANNNNN	TCATACAT
903	M00103	V$CLOX_01	0.774591	664	(+)	NNTATCGATTANYNW	TACATTGTTCATTTG
904	M00160	V$SRY_02	0.855843	664	(-)	NWWAACAAWANN	TACATTGTTCAT
905	M00185	V$NFY_Q6	0.77184	664	(-)	TRRCCAATSRN	TACATTGTTCA
906	M00042	V$SOX5_01	0.943171	665	(-)	NNAACAATNN	ACATTGTTCA
907	M00253	V$CAP_01	0.887137	665	(+)	NCANNNNN	ACATTGTT
908	M00267	V$XFD1_01	0.885859	665	(-)	YAWGTAAAYAWWRY	ACATTGTTCATTTG
909	M00268	V$XFD2_01	0.8436	665	(-)	WNWATAAACAWNNR	ACATTGTTCATTTG
910	M00129	V$HFH1_01	0.888467	666	(+)	NAWTGTTTATWT	CATTGTTCATTT
911	M00131	V$HNF3B_01	0.864596	666	(+)	NNNTRTTTRYTY	CATTGTTCATTT
912	M00148	V$SRY_01	0.907752	670	(-)	AAACWAM	GTTCATT
913	M00145	V$BRN2_01	0.84152	671	(+)	NNCATNSRWAATNMRN	TTCATTTGTAAAACTG
914	M00210	V$OCT_C	0.768376	671	(+)	CTNATTTGCATAY	TTCATTTGTAAAA
915	M00057	V$COMP1_01	0.797844	672	(+)	NNTNWKGATTGRCNRSRANMRRNN	TCATTTGTAAAACTGCACATGGGT
916	M00116	V$CEBPA_01	0.81228	672	(+)	NNATTRCNNAANNN	TCATTTGTAAAACT
917	M00160	V$SRY_02	0.890487	672	(-)	NWWAACAAWANN	TCATTTGTAAAA
918	M00253	V$CAP_01	0.949236	672	(+)	NCANNNNN	TCATTTGT
919	M00159	V$CEBP_01	0.887196	673	(+)	NNTKTGGWNANNN	CATTTGTAAAACT
920	M00162	V$OCT1_06	0.842187	673	(-)	CWNAWTKWSATRYN	CATTTGTAAAACTG
921	M00100	V$CDXA_01	0.93281	674	(+)	MTTTATR	ATTTGTA
922	M00199	V$AP1_C	0.7793	674	(+)	NTGASTCAG	ATTTGTAAA
923	M00216	V$TATA_C	0.775548	675	(+)	NCTATAAAAR	TTTGTAAAAC
924	M00059	V$YY1_01	0.784731	676	(-)	NNNNNCCATNTWNNNWN	TTGTAAAACTGCACATG
925	M00003	V$VMYB_01	0.831933	679	(+)	AAYAACGGNN	TAAAACTGCA
926	M00227	V$VMYB_02	0.79272	679	(+)	NSYAACGGN	TAAAACTGC
927	M00143	V$PAX5_01	0.76363	681	(+)	NCNNNRNKCANNGNWGNRKRGCSRSNNN	AAACTGCACATGGGTGTGTGCAAACCGT
928	M00214	V$SEF1_C	0.726704	682	(-)	AACACGGATATCTGTGGTY	AACTGCACATGGGTGTGTG
929	M00002	V$E47_01	0.810366	683	(+)	NSNGCAGGTGKNCNN	ACTGCACATGGGTGT
930	M00122	V$USF_02	0.759167	683	(+)	NNRNCACGTGNYNN	ACTGCACATGGGTG
931	M00122	V$USF_02	0.759167	683	(-)	NNRNCACGTGNYNN	ACTGCACATGGGTG
932	M00055	V$NMYC_01	0.788625	684	(+)	NNNCACGTGNNN	CTGCACATGGGT
933	M00055	V$NMYC_01	0.85371	684	(-)	NNNCACGTGNNN	CTGCACATGGGT
934	M00123	V$MYCMAX_02	0.881271	684	(+)	NANCACGTGNNW	CTGCACATGGGT
935	M00277	V$LMO2COM_01	0.913594	684	(-)	SNNCAGGTGNNN	CTGCACATGGGT
936	M00076	V$GATA2_01	0.823636	686	(+)	NNNGATRNNN	GCACATGGGT
937	M00217	V$USF_C	0.864475	686	(+)	NCACGTGN	GCACATGG
938	M00217	V$USF_C	0.925193	686	(-)	NCACGTGN	GCACATGG
939	M00243	V$EGR1_01	0.740309	686	(+)	WTGCGTGGGCGK	GCACATGGGTGT
940	M00244	V$NGFIC_01	0.744368	686	(+)	WTGCGTGGGYGG	GCACATGGGTGT
941	M00217	V$USF_C	0.857095	688	(-)	NCACGTGN	ACATGGGT
942	M00235	V$AHRARNT_01	0.833026	688	(+)	KNNKNNTYGCGTGCMS	ACATGGGTGTGTGCAA
943	M00237	V$AHRARNT_02	0.72314	689	(+)	GRGKATYGCGTGMSWNSCC	CATGGGTGTGTGCAAACCG
944	M00255	V$GC_01	0.839049	689	(+)	NRGGGGCGGGGCNK	CATGGGTGTGTGCA
945	M00008	V$SP1_01	0.815402	690	(+)	GRGGCRGGGW	ATGGGTGTGT
946	M00222	V$TH1E47_01	0.810579	690	(+)	NNNNGNRTCTGGMWTT	ATGGGTGTGTGCAAAC
947	M00244	V$NGFIC_01	0.726738	690	(+)	WTGCGTGGGYGG	ATGGGTGTGTGC
948	M00115	V$TAXCREB_02	0.631415	692	(-)	RTGACGCATAYCCCC	GGGTGTGTGCAAACC
949	M00116	V$CEBPA_01	0.822057	693	(-)	NNATTRCNNAANNN	GGTGTGTGCAAACC
950	M00117	V$CEBPB_02	0.840748	693	(-)	NKNTTGCNYAAYNN	GGTGTGTGCAAACC
951	M00195	V$OCT1_Q6	0.794487	694	(+)	NNNNATGCAAATNAN	GTGTGTGCAAACCGT
952	M00159	V$CEBP_01	0.906645	695	(+)	NNTKTGGWNANNN	TGTGTGCAAACCG
953	M00249	V$CHOP_01	0.801362	696	(+)	NNRTGCAATMCCC	GTGTGCAAACCGT
954	M00004	V$CMYB_01	0.791242	697	(+)	NCNRNNGRCNGTTGGKGG	TGTGCAAACCGTTTTGGG
955	M00262	V$STAF_01	0.743931	697	(-)	NTTWCCCANMATGCAYYRCGNY	TGTGCAAACCGTTTTGGGTTAC
956	M00059	V$YY1_01	0.775557	700	(+)	NNNNNCCATNTWNNNWN	GCAAACCGTTTTGGGTT
957	M00107	V$E2_01	0.782753	702	(+)	NNACCRNNANCGGTRN	AAACCGTTTTGGGTTA
958	M00107	V$E2_01	0.861671	702	(-)	NNACCRNNANCGGTRN	AAACCGTTTTGGGTTA
959	M00181	V$E2_Q6	0.775324	702	(+)	NNACCRNNANCGGTRN	AAACCGTTTTGGGTTA
960	M00181	V$E2_Q6	0.846574	702	(-)	NNACCRNNANCGGTRN	AAACCGTTTTGGGTTA
961	M00003	V$VMYB_01	0.839043	703	(-)	AAYAACGGNN	AACCGTTTTG
962	M00098	V$PAX2_01	0.751955	703	(+)	NNNNGTCANGNRTKANNNN	AACCGTTTTGGGTTACACA
963	M00183	V$MYB_Q6	0.834025	703	(-)	NNNAACKGNC	AACCGTTTTG
964	M00227	V$VMYB_02	0.829422	704	(-)	NSYAACGGN	ACCGTTTTG
965	M00189	V$AP2_Q6	0.783318	705	(-)	MKCCCSCNGGCG	CCGTTTTGGGTT
966	M00162	V$OCT1_06	0.81875	706	(+)	CWNAWTKWSATRYN	CGTTTTGGGTTACA
967	M00269	V$XFD3_01	0.830937	708	(-)	WNWGTMAACAWWMW	TTTTGGGTTACACA
968	M00114	V$TAXCREB_01	0.746667	709	(+)	GGGGGTTGACGYANA	TTTGGGTTACACATT
969	M00141	V$LYF1_01	0.839765	709	(+)	TTTGGGAGR	TTTGGGTTA
970	M00206	V$HNF1_C	0.844793	711	(-)	NGTTAATKAWTNACCAM	TGGGTTACACATTTACA
971	M00117	V$CEBPB_02	0.866017	712	(+)	NKNTTGCNYAAYNN	GGGTTACACATTTA
972	M00258	V$ISRE_01	0.771476	712	(+)	CAGTTTCWCTTTYCC	GGGTTACACATTTAC
973	M00045	V$E4BP4_01	0.808766	713	(-)	NRTTAYGTAAYN	GGTTACACATTT
974	M00062	V$IRF1_01	0.785316	713	(-)	SAAAAGYGAAACC	GGTTACACATTTA
975	M00063	V$IRF2_01	0.762159	713	(-)	GAAAAGYGAAASY	GGTTACACATTTA
976	M00173	V$AP1_Q2	0.798243	713	(+)	RSTGACTNMNW	GGTTACACATT
977	M00206	V$HNF1_C	0.834436	713	(+)	NGTTAATKAWTNACCAM	GGTTACACATTTACAAG
978	M00115	V$TAXCREB_02	0.632008	714	(+)	RTGACGCATAYCCCC	GTTACACATTTACAA
979	M00199	V$AP1_C	0.776093	714	(+)	NTGASTCAG	GTTACACAT
980	M00199	V$AP1_C	0.828571	714	(-)	NTGASTCAG	GTTACACAT
981	M00228	V$VBP_01	0.820839	714	(+)	GTTACRTMAK	GTTACACATT
982	M00260	V$HLF_01	0.916465	714	(+)	RTTACRYAAT	GTTACACATT
983	M00123	V$MYCMAX_02	0.780405	715	(+)	NANCACGTGNNW	TTACACATTTAC
984	M00253	V$CAP_01	0.873829	717	(+)	NCANNNNN	ACACATTT
985	M00162	V$OCT1_06	0.889062	718	(+)	CWNAWTKWSATRYN	CACATTTACAAGCA
986	M00279	V$MIF1_01	0.769322	718	(-)	NNGTTGCWWGGYAACNGS	CACATTTACAAGCAACTT
987	M00227	V$VMYB_02	0.792118	719	(-)	NSYAACGGN	ACATTTACA
988	M00280	V$RFX1_01	0.79268	719	(+)	NNGTNRCNWRGYAACNN	ACATTTACAAGCAACTT
989	M00100	V$CDXA_01	0.923982	721	(+)	MTTTATR	ATTTACA
990	M00160	V$SRY_02	0.7936	721	(+)	NWWAACAAWANN	ATTTACAAGCAA
991	M00223	V$STAT_01	0.805899	723	(-)	TTCCCRKAA	TTACAAGCA
992	M00235	V$AHRARNT_01	0.821977	723	(-)	KNNKNNTYGCGTGCMS	TTACAAGCAACTTATA
993	M00138	V$OCT1_04	0.788373	725	(-)	NNNNNNNWATGCAAATNNNWNNW	ACAAGCAACTTATATAATAATAC
994	M00004	V$CMYB_01	0.750488	726	(-)	NCNRNNGRCNGTTGGKGG	CAAGCAACTTATATAATA
995	M00003	V$VMYB_01	0.802844	728	(+)	AAYAACGGNN	AGCAACTTAT
996	M00183	V$MYB_Q6	0.826971	728	(+)	NNNAACKGNC	AGCAACTTAT
997	M00116	V$CEBPA_01	0.825577	731	(-)	NNATTRCNNAANNN	AACTTATATAATAA
998	M00190	V$CEBP_Q2	0.832536	731	(-)	NNNTTGCNNAANNN	AACTTATATAATAA
999	M00045	V$E4BP4_01	0.891409	732	(+)	NRTTAYGTAAYN	ACTTATATAATA
1000	M00045	V$E4BP4_01	0.884649	732	(-)	NRTTAYGTAAYN	ACTTATATAATA
1001	M00216	V$TATA_C	0.833377	733	(+)	NCTATAAAAR	CTTATATAAT
1002	M00228	V$VBP_01	0.915121	733	(+)	GTTACRTMAK	CTTATATAAT
1003	M00228	V$VBP_01	0.914612	733	(-)	GTTACRTMAK	CTTATATAAT
1004	M00260	V$HLF_01	0.851521	733	(+)	RTTACRYAAT	CTTATATAAT
1005	M00260	V$HLF_01	0.880734	733	(-)	RTTACRYAAT	CTTATATAAT
1006	M00040	V$CREBP1_01	0.811078	734	(+)	TTACGTAA	TTATATAA
1007	M00040	V$CREBP1_01	0.811078	734	(-)	TTACGTAA	TTATATAA
1008	M00080	V$EVI1_03	0.712757	734	(-)	AGATAAGATAA	TTATATAATAA
1009	M00082	V$EVI1_05	0.785029	734	(+)	AGATAAGATAN	TTATATAATAA
1010	M00160	V$SRY_02	0.778626	734	(+)	NWWAACAAWANN	TTATATAATAAT
1011	M00252	V$TATA_01	0.827709	734	(+)	STATAAAWRNNNNNN	TTATATAATAATACT
1012	M00042	V$SOX5_01	0.799806	735	(+)	NNAACAATNN	TATATAATAA
1013	M00137	V$OCT1_03	0.866851	735	(+)	NNNRTAATNANNN	TATATAATAATAC
1014	M00216	V$TATA_C	0.751782	735	(+)	NCTATAAAAR	TATATAATAA
1015	M00138	V$OCT1_04	0.802175	736	(+)	NNNNNNNWATGCAAATNNNWNNW	ATATAATAATACTAAACTACAAT
1016	M00252	V$TATA_01	0.778229	736	(+)	STATAAAWRNNNNNN	ATATAATAATACTAA
1017	M00160	V$SRY_02	0.80094	737	(+)	NWWAACAAWANN	TATAATAATACT
1018	M00042	V$SOX5_01	0.881175	738	(+)	NNAACAATNN	ATAATAATAC
1019	M00098	V$PAX2_01	0.804817	738	(-)	NNNNGTCANGNRTKANNNN	ATAATAATACTAAACTACA
1020	M00101	V$CDXA_02	0.995062	740	(+)	WWTWMTR	AATAATA
1021	M00160	V$SRY_02	0.796829	742	(+)	NWWAACAAWANN	TAATACTAAACT
1022	M00269	V$XFD3_01	0.788846	744	(+)	WNWGTMAACAWWMW	ATACTAAACTACAA
1023	M00129	V$HFH1_01	0.857685	745	(-)	NAWTGTTTATWT	TACTAAACTACA
1024	M00183	V$MYB_Q6	0.822822	747	(+)	NNNAACKGNC	CTAAACTACA
1025	M00162	V$OCT1_06	0.81875	748	(-)	CWNAWTKWSATRYN	TAAACTACAATAAT
1026	M00148	V$SRY_01	0.963178	749	(+)	AAACWAM	AAACTAC
1027	M00160	V$SRY_02	0.832061	750	(+)	NWWAACAAWANN	AACTACAATAAT
1028	M00248	V$OCT1_07	0.815137	750	(-)	TNTATGNTAATT	AACTACAATAAT
1029	M00264	V$STAF_02	0.77732	750	(+)	MNTTCCCAKMATKCMWNGCRN	AACTACAATAATTCATGTATA
1030	M00042	V$SOX5_01	0.850823	751	(+)	NNAACAATNN	ACTACAATAA
1031	M00096	V$PBX1_01	0.892909	753	(+)	ANCAATCAW	TACAATAAT
1032	M00042	V$SOX5_01	0.831127	754	(+)	NNAACAATNN	ACAATAATTC
1033	M00095	V$CDP_01	0.830959	754	(+)	CCAATAATCGAT	ACAATAATTCAT
1034	M00098	V$PAX2_01	0.793556	754	(-)	NNNNGTCANGNRTKANNNN	ACAATAATTCATGTATAAA
1035	M00099	V$S8_01	0.807838	754	(-)	WNNANYYAATTANYNN	ACAATAATTCATGTAT
1036	M00136	V$OCT1_02	0.781538	754	(+)	NNGAATATKCANNNN	ACAATAATTCATGTA
1037	M00162	V$OCT1_06	0.875781	755	(+)	CWNAWTKWSATRYN	CAATAATTCATGTA
1038	M00097	V$PAX6_01	0.846557	756	(-)	NNNNTTCACGCWTSANTKNNN	AATAATTCATGTATAAAACTA
1039	M00138	V$OCT1_04	0.792974	756	(+)	NNNNNNNWATGCAAATNNNWNNW	AATAATTCATGTATAAAACTAAG
1040	M00162	V$OCT1_06	0.821094	756	(-)	CWNAWTKWSATRYN	AATAATTCATGTAT
1041	M00174	V$AP1_Q6	0.82437	756	(-)	NNTGACTCANN	AATAATTCATG
1042	M00241	V$NKX25_02	0.834741	756	(+)	CWTAATTG	AATAATTC
1043	M00059	V$YY1_01	0.77228	757	(+)	NNNNNCCATNTWNNNWN	ATAATTCATGTATAAAA
1044	M00096	V$PBX1_01	0.898987	757	(-)	ANCAATCAW	ATAATTCAT
1045	M00199	V$AP1_C	0.797085	757	(-)	NTGASTCAG	ATAATTCAT
1046	M00160	V$SRY_02	0.763652	760	(-)	NWWAACAAWANN	ATTCATGTATAA
1047	M00145	V$BRN2_01	0.855746	761	(+)	NNCATNSRWAATNMRN	TTCATGTATAAAACTA
1048	M00133	V$TST1_01	0.915043	763	(+)	NNKGAWTWANANTNN	CATGTATAAAACTAA
1049	M00199	V$AP1_C	0.776385	764	(+)	NTGASTCAG	ATGTATAAA
1050	M00252	V$TATA_01	0.786095	764	(+)	STATAAAWRNNNNNN	ATGTATAAAACTAAG
1051	M00144	V$PAX5_02	0.793074	765	(+)	RRMSWGANWYCTNRAGCGKRACSRYNSM	TGTATAAAACTAAGGGCGTAACCGAAAT
1052	M00162	V$OCT1_06	0.822656	765	(-)	CWNAWTKWSATRYN	TGTATAAAACTAAG
1053	M00216	V$TATA_C	0.927647	765	(+)	NCTATAAAAR	TGTATAAAAC
1054	M00252	V$TATA_01	0.908653	766	(+)	STATAAAWRNNNNNN	GTATAAAACTAAGGG
1055	M00100	V$CDXA_01	0.910741	767	(-)	MTTTATR	TATAAAA
1056	M00160	V$SRY_02	0.841163	769	(+)	NWWAACAAWANN	TAAAACTAAGGG
1057	M00162	V$OCT1_06	0.800781	769	(-)	CWNAWTKWSATRYN	TAAAACTAAGGGCG
1058	M00148	V$SRY_01	0.978682	771	(+)	AAACWAM	AAACTAA
1059	M00235	V$AHRARNT_01	0.770616	772	(+)	KNNKNNTYGCGTGCMS	AACTAAGGGCGTAACC
1060	M00227	V$VMYB_02	0.824007	773	(+)	NSYAACGGN	ACTAAGGGC
1061	M00024	V$E2F_01	0.763936	775	(+)	TWSGCGCGAAAAYKR	TAAGGGCGTAACCGA
1062	M00033	V$P300_01	0.832993	775	(+)	NNNRGGAGTNNNNS	TAAGGGCGTAACCG
1063	M00196	V$SP1_Q6	0.792741	775	(+)	NGGGGGCGGGGYN	TAAGGGCGTAACC
1064	M00255	V$GC_01	0.917197	775	(+)	NRGGGGCGGGGCNK	TAAGGGCGTAACCG
1065	M00177	V$CREB_Q2	0.755738	776	(-)	NSTGACGTAANN	AAGGGCGTAACC
1066	M00178	V$CREB_Q4	0.753912	776	(-)	NSTGACGTMANN	AAGGGCGTAACC
1067	M00180	V$E2F_Q6	0.761302	776	(+)	NNGCGCGAAANTK	AAGGGCGTAACCG
1068	M00008	V$SP1_01	0.808041	777	(+)	GRGGCRGGGW	AGGGCGTAAC
1069	M00114	V$TAXCREB_01	0.775152	777	(-)	GGGGGTTGACGYANA	AGGGCGTAACCGAAA
1070	M00260	V$HLF_01	0.860695	777	(-)	RTTACRYAAT	AGGGCGTAAC
1071	M00040	V$CREBP1_01	0.747464	778	(-)	TTACGTAA	GGGCGTAA
1072	M00050	V$E2F_02	0.743405	778	(-)	TTTSGCGC	GGGCGTAA
1073	M00113	V$CREB_02	0.896923	778	(-)	NNGNTGACGYNN	GGGCGTAACCGA
1074	M00115	V$TAXCREB_02	0.657372	778	(-)	RTGACGCATAYCCCC	GGGCGTAACCGAAAT
1075	M00239	V$T3R_01	0.747303	778	(-)	SNNTRAGGTCACGSNN	GGGCGTAACCGAAATC
1076	M00003	V$VMYB_01	0.783775	781	(+)	AAYAACGGNN	CGTAACCGAA
1077	M00063	V$IRF2_01	0.721628	781	(+)	GAAAAGYGAAASY	CGTAACCGAAATC
1078	M00227	V$VMYB_02	0.88568	781	(+)	NSYAACGGN	CGTAACCGA
1079	M00107	V$E2_01	0.88517	783	(+)	NNACCRNNANCGGTRN	TAACCGAAATCGGTTG
1080	M00107	V$E2_01	0.877632	783	(-)	NNACCRNNANCGGTRN	TAACCGAAATCGGTTG
1081	M00181	V$E2_Q6	0.89893	783	(+)	NNACCRNNANCGGTRN	TAACCGAAATCGGTTG
1082	M00181	V$E2_Q6	0.882768	783	(-)	NNACCRNNANCGGTRN	TAACCGAAATCGGTTG
1083	M00075	V$GATA1_01	0.834156	787	(-)	SNNGATNNNN	CGAAATCGGT
1084	M00076	V$GATA2_01	0.834461	787	(-)	NNNGATRNNN	CGAAATCGGT
1085	M00104	V$CDPCR1_01	0.824162	788	(-)	NATCGATCGS	GAAATCGGTT
1086	M00227	V$VMYB_02	0.857702	792	(-)	NSYAACGGN	TCGGTTGAA
1087	M00239	V$T3R_01	0.743328	792	(-)	SNNTRAGGTCACGSNN	TCGGTTGAACCGAAAC
1088	M00279	V$MIF1_01	0.766953	793	(+)	NNGTTGCWWGGYAACNGS	CGGTTGAACCGAAACCGG
1089	M00280	V$RFX1_01	0.790895	793	(+)	NNGTNRCNWRGYAACNN	CGGTTGAACCGAAACCG
1090	M00258	V$ISRE_01	0.77942	795	(-)	CAGTTTCWCTTTYCC	GTTGAACCGAAACCG
1091	M00062	V$IRF1_01	0.763755	796	(+)	SAAAAGYGAAACC	TTGAACCGAAACC
1092	M00063	V$IRF2_01	0.720248	796	(+)	GAAAAGYGAAASY	TTGAACCGAAACC
1093	M00107	V$E2_01	0.955442	798	(+)	NNACCRNNANCGGTRN	GAACCGAAACCGGTTA
1094	M00107	V$E2_01	0.856795	798	(-)	NNACCRNNANCGGTRN	GAACCGAAACCGGTTA
1095	M00181	V$E2_Q6	0.943091	798	(+)	NNACCRNNANCGGTRN	GAACCGAAACCGGTTA
1096	M00181	V$E2_Q6	0.863874	798	(-)	NNACCRNNANCGGTRN	GAACCGAAACCGGTTA
1097	M00278	V$LMO2COM_02	0.811658	801	(+)	NMGATANSG	CCGAAACCG
1098	M00183	V$MYB_Q6	0.83195	802	(+)	NNNAACKGNC	CGAAACCGGT
1099	M00095	V$CDP_01	0.769157	806	(-)	CCAATAATCGAT	ACCGGTTAGTAT
1100	M00183	V$MYB_Q6	0.855602	806	(-)	NNNAACKGNC	ACCGGTTAGT
1101	M00160	V$SRY_02	0.769524	808	(-)	NWWAACAAWANN	CGGTTAGTATAA
1102	M00223	V$STAT_01	0.792538	811	(+)	TTCCCRKAA	TTAGTATAA
1103	M00216	V$TATA_C	0.958278	813	(+)	NCTATAAAAR	AGTATAAAAG
1104	M00252	V$TATA_01	0.962192	814	(+)	STATAAAWRNNNNNN	GTATAAAAGCAGACA
1105	M00100	V$CDXA_01	0.910741	815	(-)	MTTTATR	TATAAAA
1106	M00131	V$HNF3B_01	0.918224	820	(-)	NNNTRTTTRYTY	AAGCAGACATTT
1107	M00253	V$CAP_01	0.886151	822	(+)	NCANNNNN	GCAGACAT
AC: Transcription factor matrix ID (from TRANSFAC R.3.4).
Score: Similarity (0.0-1.0) between a registered sequence for the transcription factor binding sites and the input sequence (at the position shown in the next column).
Loc.: Position on the input sequence.
Str.: Strandness. + and - means forward and reverse strands that the transcription factor binds, respectively.
Consensus sequence: Consensus sequence (fixed) of the transcription factor binding sites. S = C or G, W = A or T, R = A or G, Y = C or T, K = G or T, M = A or C, N = any base pair.
Signal Sequence: Subsequence from the input sequence at the position - corresponding to the consensus sequence.
